# Supplementary material for: N-[4-(β-d-Allopyranos­yloxy)benzyl­idene]methyl­amine
Source: Acta Crystallogr Sect E Struct Rep Online. 2009 Jan 10;65(Pt 2):o290. doi: 10.1107/S1600536809000944 (PMC2968321; doi:10.1107/S1600536809000944)
Supplement: Supplementary file 1 [file e-65-0o290-sup1.cif]

##############################################################################
###                                                                        ###
###        Electronic paper (Acta Crystallographica Section E)             ###
###                                                                        ###
##############################################################################
#                                                                            #
# This CIF contains the data in a paper accepted for publication in Acta     #
# Crystallographica Section E. It conforms to the requirements of Notes      #
# for Authors for Section E, and has been peer reviewed under the auspices   #
# of the IUCr Commission on Journals.                                        #
#                                                                            #
# Full details of the Crystallographic Information File format               #
# are given in the paper "The Crystallographic Information File (CIF):       #
# a New Standard Archive File for Crystallography" by S. R. Hall, F. H.      #
# Allen and I. D. Brown [Acta Cryst. (1991), A47, 655-685].                  #
#                                                                            #
# The current version of the core CIF dictionary is obtainable from          #
# ftp://ftp.iucr.org/pub/cif_core.dic. The current version number is 2.4.    #
#                                                                            #
# Software is freely available for graphical display of the structure(s) in  #
# this CIF.  For information consult the CIF home page http://www.iucr.org/  #
# cif/home.html                                                              #
#                                                                            #
# This file may be used for bona fide research purposes within the           #
# scientific community so long as proper attribution is given to the journal # 
# article from which it was obtained.                                        #
#                                                                            #
##############################################################################
                                             
data_global
_audit_creation_method     'SHELXL-97'
_journal_date_recd_electronic     2008-12-23
_journal_date_accepted     2009-01-08
_journal_name_full     'Acta Crystallographica, Section E'
_journal_year     2009
_journal_volume     65
_journal_issue      2
_journal_page_first     o290
_journal_page_last     o290
_journal_paper_category     QO
_journal_coeditor_code     RZ2284
_publ_contact_author_name     'Yin Shu fan'
_publ_contact_author_address
;
Department of Chemistry
Sichuan University
Chengdu 610064
People's Republic of China
;
_publ_contact_author_email     chuandayouji217@163.com
_publ_contact_author_fax     86-28-85503392
_publ_contact_author_phone     86-28-85503392
_publ_section_title
;
<i>N</i>-[4-(\b-<i>D</i>-Allopyranosyloxy)benzylidene]methylamine
;
loop_
    _publ_author_name
    _publ_author_address
    'Lv, Shi-Ming'
;
College of Chemistry
Sichuan University
Chengdu 610064
People's Republic of China
;
    'Zheng, Lei'
;
College of Chemistry
Sichuan University
Chengdu 610064
People's Republic of China
;
    'Zhao, Hui'
;
College of Chemistry
Sichuan University
Chengdu 610064
People's Republic of China
;
    'Li, Ying'
;
College of Chemistry
Sichuan University
Chengdu 610064
People's Republic of China
;
    'Yin, Shu-Fan'
;
College of Chemistry
Sichuan University
Chengdu 610064
People's Republic of China
;
data_I
_chemical_name_systematic
;
N-[4-(\b-D-Allopyranosyloxy)benzylidene]methylamine
;
_chemical_name_common     ?
_chemical_formula_moiety     'C14 H19 N O6'
_chemical_formula_sum     'C14 H19 N O6'
_chemical_formula_iupac     'C14 H19 N O6'
_chemical_formula_weight     297.30
_symmetry_cell_setting     Monoclinic
_symmetry_space_group_name_H-M     'P 21'
_symmetry_space_group_name_Hall     'P 2yb'
loop_
    _symmetry_equiv_pos_as_xyz
    'x, y, z'
    '-x, y+1/2, -z'
_cell_length_a     6.721(4)
_cell_length_b     7.751(3)
_cell_length_c     14.119(4)
_cell_angle_alpha     90.00
_cell_angle_beta     91.46(3)
_cell_angle_gamma     90.00
_cell_volume     735.3(6)
_cell_formula_units_Z     2
_cell_measurement_reflns_used     25
_cell_measurement_theta_min     4.24
_cell_measurement_theta_max     7.52
_cell_measurement_temperature     292(2)
_exptl_crystal_description     block
_exptl_crystal_colour     colourless
_exptl_crystal_size_max     0.48
_exptl_crystal_size_mid     0.46
_exptl_crystal_size_min     0.44
_exptl_crystal_density_diffrn     1.343
_exptl_crystal_density_meas     ?
_exptl_crystal_density_method     'not measured'
_exptl_crystal_F_000     316
_exptl_absorpt_coefficient_mu     0.105
_exptl_absorpt_correction_type     none
_exptl_absorpt_correction_T_min     ?
_exptl_absorpt_correction_T_max     ?
_exptl_special_details
;
;
_diffrn_ambient_temperature     292(2)
_diffrn_radiation_type     MoK\a
_diffrn_radiation_wavelength     0.71073
_diffrn_radiation_source     'fine-focus sealed tube'
_diffrn_radiation_monochromator     graphite
_diffrn_measurement_device_type     'Enraf--Nonius CAD-4'
_diffrn_measurement_method     '\w/2\q'
_diffrn_detector_area_resol_mean     ?
_diffrn_reflns_number     1479
_diffrn_reflns_av_R_equivalents     0.0042
_diffrn_reflns_av_sigmaI/netI     0.0163
_diffrn_reflns_theta_min     1.44
_diffrn_reflns_theta_max     25.46
_diffrn_reflns_theta_full     25.46
_diffrn_measured_fraction_theta_max     0.995
_diffrn_measured_fraction_theta_full     0.995
_diffrn_reflns_limit_h_min     -8
_diffrn_reflns_limit_h_max     8
_diffrn_reflns_limit_k_min     0
_diffrn_reflns_limit_k_max     9
_diffrn_reflns_limit_l_min     -5
_diffrn_reflns_limit_l_max     17
_diffrn_standards_number     3
_diffrn_standards_interval_count     120
_diffrn_standards_interval_time     ?
_diffrn_standards_decay_%     0.752
_refine_special_details
;
Refinement of <i>F</i>^2^ against ALL reflections. The weighted <i>R</i>-factor
<i>wR</i> and goodness of fit <i>S</i> are based on <i>F</i>^2^, conventional
<i>R</i>-factors <i>R</i> are based on <i>F</i>, with <i>F</i> set to zero for
negative <i>F</i>^2^. The threshold expression of <i>F</i>^2^ >
2\s(<i>F</i>^2^) is used only for calculating <i>R</i>-factors(gt) <i>etc</i>.
and is not relevant to the choice of reflections for refinement.
<i>R</i>-factors based on <i>F</i>^2^ are statistically about twice as large
as those based on <i>F</i>, and <i>R</i>- factors based on ALL data will be
even larger.
;
_reflns_number_total     1469
_reflns_number_gt     1325
_reflns_threshold_expression     I>2\s(I)
_refine_ls_structure_factor_coef     Fsqd
_refine_ls_matrix_type     full
_refine_ls_R_factor_all     0.0403
_refine_ls_R_factor_gt     0.0344
_refine_ls_wR_factor_gt     0.0897
_refine_ls_wR_factor_ref     0.0930
_refine_ls_goodness_of_fit_ref     1.093
_refine_ls_restrained_S_all     1.093
_refine_ls_number_reflns     1469
_refine_ls_number_parameters     195
_refine_ls_number_restraints     1
_refine_ls_hydrogen_treatment     constr
_refine_ls_weighting_scheme     calc
_refine_ls_weighting_details
         'calc w=1/[\s^2^(Fo^2^)+(0.0607P)^2^+0.0722P] where P=(Fo^2^+2Fc^2^)/3'
_atom_sites_solution_hydrogens     geom
_atom_sites_solution_primary     direct
_atom_sites_solution_secondary     difmap
_refine_ls_shift/su_max     0.000
_refine_ls_shift/su_mean     0.000
_refine_diff_density_max     0.156
_refine_diff_density_min     -0.245
_refine_ls_extinction_method     none
_refine_ls_extinction_coef     ?
_refine_ls_abs_structure_details     ?
_refine_ls_abs_structure_Flack     ?
loop_
    _atom_type_symbol
    _atom_type_description
    _atom_type_scat_dispersion_real
    _atom_type_scat_dispersion_imag
    _atom_type_scat_source
    'C' 'C' 0.0033 0.0016
                         'International Tables Vol C Tables 4.2.6.8 and 6.1.1.4'
    'H' 'H' 0.0000 0.0000
                         'International Tables Vol C Tables 4.2.6.8 and 6.1.1.4'
    'O' 'O' 0.0106 0.0060
                         'International Tables Vol C Tables 4.2.6.8 and 6.1.1.4'
    'N' 'N' 0.0061 0.0033
                         'International Tables Vol C Tables 4.2.6.8 and 6.1.1.4'
_computing_data_collection     'DIFRAC (Gabe <i>et al.</i>, 1993)'
_computing_cell_refinement     'DIFRAC (Gabe <i>et al.</i>, 1993)'
_computing_data_reduction     'NRCVAX (Gabe <i>et al.</i>,  1989)'
_computing_structure_solution     'SHELXS97 (Sheldrick, 2008)'
_computing_structure_refinement     'SHELXL97 (Sheldrick, 2008)'
_computing_molecular_graphics     'ORTEP-3 for Windows (Farrugia, 1997)'
_computing_publication_material     'SHELXL97 (Sheldrick, 2008)'
loop_
    _atom_site_type_symbol
    _atom_site_label
    _atom_site_fract_x
    _atom_site_fract_y
    _atom_site_fract_z
    _atom_site_U_iso_or_equiv
    _atom_site_adp_type
    _atom_site_calc_flag
    _atom_site_refinement_flags
    _atom_site_occupancy
    _atom_site_disorder_assembly
    _atom_site_disorder_group
    O O1 0.3071(3) -0.0753(2) 0.21216(11) 0.0379(4) Uani d . 1 . .
    O O2 0.4392(3) -0.3849(2) 0.12078(13) 0.0451(5) Uani d . 1 . .
    H H2O 0.4074 -0.4260 0.1717 0.068 Uiso calc R 1 . .
    O O3 0.1787(3) 0.0239(3) -0.03679(11) 0.0441(4) Uani d . 1 . .
    H H3O 0.2854 0.0646 -0.0527 0.066 Uiso calc R 1 . .
    O O4 0.3774(3) 0.2704(2) 0.06228(14) 0.0465(5) Uani d . 1 . .
    H H4O 0.3892 0.3747 0.0704 0.070 Uiso calc R 1 . .
    O O5 0.2525(3) 0.3895(2) 0.23888(12) 0.0403(4) Uani d . 1 . .
    H H5O 0.1701 0.4234 0.2764 0.060 Uiso calc R 1 . .
    O O6 0.3519(2) 0.0903(3) 0.34359(10) 0.0394(4) Uani d . 1 . .
    N N1 1.0551(3) -0.0235(3) 0.64875(15) 0.0434(5) Uani d . 1 . .
    C C1 0.3201(4) -0.0893(3) 0.11071(17) 0.0331(5) Uani d . 1 . .
    H H1 0.4538 -0.0559 0.0915 0.040 Uiso calc R 1 . .
    C C2 0.1662(4) 0.0309(3) 0.06374(16) 0.0364(5) Uani d . 1 . .
    H H2 0.0333 -0.0081 0.0811 0.044 Uiso calc R 1 . .
    C C3 0.1951(4) 0.2142(3) 0.09971(16) 0.0377(5) Uani d . 1 . .
    H H3 0.0864 0.2873 0.0754 0.045 Uiso calc R 1 . .
    C C4 0.2018(4) 0.2204(3) 0.20805(16) 0.0336(5) Uani d . 1 . .
    H H4 0.0711 0.1891 0.2320 0.040 Uiso calc R 1 . .
    C C5 0.3562(4) 0.0917(3) 0.24383(15) 0.0336(5) Uani d . 1 . .
    H H5 0.4888 0.1242 0.2227 0.040 Uiso calc R 1 . .
    C C6 0.2829(4) -0.2759(3) 0.0851(2) 0.0419(6) Uani d . 1 . .
    H H6A 0.1575 -0.3126 0.1110 0.050 Uiso calc R 1 . .
    H H6B 0.2727 -0.2870 0.0167 0.050 Uiso calc R 1 . .
    C C7 0.5264(3) 0.0507(4) 0.39210(15) 0.0346(5) Uani d . 1 . .
    C C8 0.5361(4) 0.1100(4) 0.48498(15) 0.0373(6) Uani d . 1 . .
    H H8 0.4298 0.1704 0.5098 0.045 Uiso calc R 1 . .
    C C9 0.7042(4) 0.0788(4) 0.54001(15) 0.0380(6) Uani d . 1 . .
    H H9 0.7102 0.1165 0.6026 0.046 Uiso calc R 1 . .
    C C10 0.8654(4) -0.0086(3) 0.50277(16) 0.0372(6) Uani d . 1 . .
    C C11 0.8541(4) -0.0656(4) 0.40913(17) 0.0414(6) Uani d . 1 . .
    H H11 0.9618 -0.1226 0.3834 0.050 Uiso calc R 1 . .
    C C12 0.6830(4) -0.0379(4) 0.35401(16) 0.0408(6) Uani d . 1 . .
    H H12 0.6742 -0.0788 0.2921 0.049 Uiso calc R 1 . .
    C C13 1.0481(4) -0.0398(4) 0.55985(18) 0.0415(6) Uani d . 1 . .
    H H13 1.1629 -0.0727 0.5292 0.050 Uiso calc R 1 . .
    C C14 1.2474(4) -0.0454(5) 0.6982(2) 0.0536(7) Uani d . 1 . .
    H H14A 1.3461 -0.0776 0.6535 0.080 Uiso calc R 1 . .
    H H14B 1.2368 -0.1341 0.7453 0.080 Uiso calc R 1 . .
    H H14C 1.2855 0.0611 0.7282 0.080 Uiso calc R 1 . .
loop_
    _atom_site_aniso_label
    _atom_site_aniso_U_11
    _atom_site_aniso_U_22
    _atom_site_aniso_U_33
    _atom_site_aniso_U_12
    _atom_site_aniso_U_13
    _atom_site_aniso_U_23
    O1 0.0468(9) 0.0314(9) 0.0350(9) -0.0009(8) -0.0059(7) 0.0028(8)
    O2 0.0549(11) 0.0277(9) 0.0526(10) 0.0046(8) 0.0014(8) 0.0060(8)
    O3 0.0518(11) 0.0434(11) 0.0366(8) 0.0007(9) -0.0127(7) -0.0042(8)
    O4 0.0700(13) 0.0285(9) 0.0416(9) -0.0075(9) 0.0098(8) -0.0041(8)
    O5 0.0488(11) 0.0329(9) 0.0394(9) -0.0012(8) 0.0074(8) -0.0061(8)
    O6 0.0371(9) 0.0501(11) 0.0307(8) 0.0036(8) -0.0039(7) 0.0020(8)
    N1 0.0370(11) 0.0493(14) 0.0435(11) -0.0017(10) -0.0059(9) 0.0079(10)
    C1 0.0350(12) 0.0281(12) 0.0359(11) -0.0010(10) -0.0048(9) -0.0006(10)
    C2 0.0373(13) 0.0342(13) 0.0373(12) 0.0019(11) -0.0098(10) -0.0010(11)
    C3 0.0453(13) 0.0328(12) 0.0347(12) 0.0072(12) -0.0069(10) 0.0012(11)
    C4 0.0365(12) 0.0307(12) 0.0335(11) 0.0018(11) -0.0007(9) -0.0006(10)
    C5 0.0348(12) 0.0368(13) 0.0292(11) -0.0011(11) -0.0017(9) 0.0012(10)
    C6 0.0464(14) 0.0284(13) 0.0504(14) -0.0019(12) -0.0091(11) -0.0016(11)
    C7 0.0364(12) 0.0338(12) 0.0334(11) -0.0003(11) -0.0033(9) 0.0054(10)
    C8 0.0374(13) 0.0401(14) 0.0345(12) 0.0043(11) 0.0015(10) 0.0000(11)
    C9 0.0410(13) 0.0430(14) 0.0297(11) 0.0006(11) -0.0009(9) 0.0004(11)
    C10 0.0381(13) 0.0366(13) 0.0368(12) -0.0006(10) -0.0021(10) 0.0052(10)
    C11 0.0420(14) 0.0412(14) 0.0412(13) 0.0085(12) 0.0036(10) 0.0018(12)
    C12 0.0491(14) 0.0418(14) 0.0315(11) 0.0059(13) -0.0031(10) -0.0031(11)
    C13 0.0359(13) 0.0411(15) 0.0475(14) 0.0003(11) -0.0003(11) 0.0064(12)
    C14 0.0420(15) 0.0617(19) 0.0564(16) -0.0042(15) -0.0165(12) 0.0100(15)
_geom_special_details
;
All e.s.d.'s (except the e.s.d. in the dihedral angle between two l.s. planes)
are estimated using the full covariance matrix. The cell e.s.d.'s are taken
into account individually in the estimation of e.s.d.'s in distances, angles
and torsion angles; correlations between e.s.d.'s in cell parameters are only
used when they are defined by crystal symmetry. An approximate (isotropic)
treatment of cell e.s.d.'s is used for estimating e.s.d.'s involving l.s.
planes.
;
loop_
    _geom_bond_atom_site_label_1
    _geom_bond_atom_site_label_2
    _geom_bond_site_symmetry_2
    _geom_bond_distance
    _geom_bond_publ_flag
    O1 C5 . 1.406(3) ?
    O1 C1 . 1.441(3) ?
    O2 C6 . 1.430(3) ?
    O2 H2O . 0.8200 ?
    O3 C2 . 1.425(3) ?
    O3 H3O . 0.8200 ?
    O4 C3 . 1.415(3) ?
    O4 H4O . 0.8200 ?
    O5 C4 . 1.420(3) ?
    O5 H5O . 0.8200 ?
    O6 C7 . 1.378(3) ?
    O6 C5 . 1.410(3) ?
    N1 C13 . 1.261(3) ?
    N1 C14 . 1.463(3) ?
    C1 C6 . 1.510(3) ?
    C1 C2 . 1.531(3) ?
    C1 H1 . 0.9800 ?
    C2 C3 . 1.520(4) ?
    C2 H2 . 0.9800 ?
    C3 C4 . 1.530(3) ?
    C3 H3 . 0.9800 ?
    C4 C5 . 1.517(3) ?
    C4 H4 . 0.9800 ?
    C5 H5 . 0.9800 ?
    C6 H6A . 0.9700 ?
    C6 H6B . 0.9700 ?
    C7 C12 . 1.377(4) ?
    C7 C8 . 1.390(3) ?
    C8 C9 . 1.376(3) ?
    C8 H8 . 0.9300 ?
    C9 C10 . 1.392(4) ?
    C9 H9 . 0.9300 ?
    C10 C11 . 1.394(3) ?
    C10 C13 . 1.471(4) ?
    C11 C12 . 1.389(4) ?
    C11 H11 . 0.9300 ?
    C12 H12 . 0.9300 ?
    C13 H13 . 0.9300 ?
    C14 H14A . 0.9600 ?
    C14 H14B . 0.9600 ?
    C14 H14C . 0.9600 ?
loop_
    _geom_angle_atom_site_label_1
    _geom_angle_atom_site_label_2
    _geom_angle_atom_site_label_3
    _geom_angle_site_symmetry_1
    _geom_angle_site_symmetry_3
    _geom_angle
    _geom_angle_publ_flag
    C5 O1 C1 . . 111.46(17) ?
    C6 O2 H2O . . 109.5 ?
    C2 O3 H3O . . 109.5 ?
    C3 O4 H4O . . 109.5 ?
    C4 O5 H5O . . 109.5 ?
    C7 O6 C5 . . 117.35(18) ?
    C13 N1 C14 . . 118.3(2) ?
    O1 C1 C6 . . 107.3(2) ?
    O1 C1 C2 . . 109.09(19) ?
    C6 C1 C2 . . 111.9(2) ?
    O1 C1 H1 . . 109.5 ?
    C6 C1 H1 . . 109.5 ?
    C2 C1 H1 . . 109.5 ?
    O3 C2 C3 . . 111.0(2) ?
    O3 C2 C1 . . 110.6(2) ?
    C3 C2 C1 . . 110.17(18) ?
    O3 C2 H2 . . 108.3 ?
    C3 C2 H2 . . 108.3 ?
    C1 C2 H2 . . 108.3 ?
    O4 C3 C2 . . 105.5(2) ?
    O4 C3 C4 . . 111.1(2) ?
    C2 C3 C4 . . 111.3(2) ?
    O4 C3 H3 . . 109.6 ?
    C2 C3 H3 . . 109.6 ?
    C4 C3 H3 . . 109.6 ?
    O5 C4 C5 . . 110.4(2) ?
    O5 C4 C3 . . 109.7(2) ?
    C5 C4 C3 . . 108.34(19) ?
    O5 C4 H4 . . 109.5 ?
    C5 C4 H4 . . 109.5 ?
    C3 C4 H4 . . 109.5 ?
    O1 C5 O6 . . 107.48(19) ?
    O1 C5 C4 . . 110.26(19) ?
    O6 C5 C4 . . 107.84(19) ?
    O1 C5 H5 . . 110.4 ?
    O6 C5 H5 . . 110.4 ?
    C4 C5 H5 . . 110.4 ?
    O2 C6 C1 . . 111.5(2) ?
    O2 C6 H6A . . 109.3 ?
    C1 C6 H6A . . 109.3 ?
    O2 C6 H6B . . 109.3 ?
    C1 C6 H6B . . 109.3 ?
    H6A C6 H6B . . 108.0 ?
    C12 C7 O6 . . 124.5(2) ?
    C12 C7 C8 . . 121.0(2) ?
    O6 C7 C8 . . 114.5(2) ?
    C9 C8 C7 . . 119.5(2) ?
    C9 C8 H8 . . 120.2 ?
    C7 C8 H8 . . 120.2 ?
    C8 C9 C10 . . 120.5(2) ?
    C8 C9 H9 . . 119.7 ?
    C10 C9 H9 . . 119.7 ?
    C9 C10 C11 . . 119.2(2) ?
    C9 C10 C13 . . 121.3(2) ?
    C11 C10 C13 . . 119.5(2) ?
    C12 C11 C10 . . 120.5(2) ?
    C12 C11 H11 . . 119.8 ?
    C10 C11 H11 . . 119.8 ?
    C7 C12 C11 . . 119.2(2) ?
    C7 C12 H12 . . 120.4 ?
    C11 C12 H12 . . 120.4 ?
    N1 C13 C10 . . 122.6(2) ?
    N1 C13 H13 . . 118.7 ?
    C10 C13 H13 . . 118.7 ?
    N1 C14 H14A . . 109.5 ?
    N1 C14 H14B . . 109.5 ?
    H14A C14 H14B . . 109.5 ?
    N1 C14 H14C . . 109.5 ?
    H14A C14 H14C . . 109.5 ?
    H14B C14 H14C . . 109.5 ?
loop_
    _geom_torsion_atom_site_label_1
    _geom_torsion_atom_site_label_2
    _geom_torsion_atom_site_label_3
    _geom_torsion_atom_site_label_4
    _geom_torsion_site_symmetry_1
    _geom_torsion_site_symmetry_2
    _geom_torsion_site_symmetry_3
    _geom_torsion_site_symmetry_4
    _geom_torsion
    _geom_torsion_publ_flag
    C5 O1 C1 C6 . . . . 175.0(2) ?
    C5 O1 C1 C2 . . . . -63.6(2) ?
    O1 C1 C2 O3 . . . . 178.37(19) ?
    C6 C1 C2 O3 . . . . -63.1(3) ?
    O1 C1 C2 C3 . . . . 55.3(3) ?
    C6 C1 C2 C3 . . . . 173.8(2) ?
    O3 C2 C3 O4 . . . . -53.9(2) ?
    C1 C2 C3 O4 . . . . 68.9(2) ?
    O3 C2 C3 C4 . . . . -174.57(19) ?
    C1 C2 C3 C4 . . . . -51.7(3) ?
    O4 C3 C4 O5 . . . . 55.8(3) ?
    C2 C3 C4 O5 . . . . 173.1(2) ?
    O4 C3 C4 C5 . . . . -64.8(3) ?
    C2 C3 C4 C5 . . . . 52.6(3) ?
    C1 O1 C5 O6 . . . . -176.31(17) ?
    C1 O1 C5 C4 . . . . 66.4(2) ?
    C7 O6 C5 O1 . . . . 90.4(2) ?
    C7 O6 C5 C4 . . . . -150.8(2) ?
    O5 C4 C5 O1 . . . . -179.22(19) ?
    C3 C4 C5 O1 . . . . -59.1(2) ?
    O5 C4 C5 O6 . . . . 63.7(2) ?
    C3 C4 C5 O6 . . . . -176.21(19) ?
    O1 C1 C6 O2 . . . . -66.7(3) ?
    C2 C1 C6 O2 . . . . 173.71(19) ?
    C5 O6 C7 C12 . . . . -21.4(4) ?
    C5 O6 C7 C8 . . . . 157.8(2) ?
    C12 C7 C8 C9 . . . . -0.4(4) ?
    O6 C7 C8 C9 . . . . -179.6(2) ?
    C7 C8 C9 C10 . . . . 1.2(4) ?
    C8 C9 C10 C11 . . . . -0.5(4) ?
    C8 C9 C10 C13 . . . . 178.6(2) ?
    C9 C10 C11 C12 . . . . -1.0(4) ?
    C13 C10 C11 C12 . . . . 179.9(3) ?
    O6 C7 C12 C11 . . . . 178.0(3) ?
    C8 C7 C12 C11 . . . . -1.1(4) ?
    C10 C11 C12 C7 . . . . 1.8(4) ?
    C14 N1 C13 C10 . . . . -175.7(3) ?
    C9 C10 C13 N1 . . . . 15.4(4) ?
    C11 C10 C13 N1 . . . . -165.5(3) ?
loop_
    _geom_hbond_atom_site_label_D
    _geom_hbond_atom_site_label_H
    _geom_hbond_atom_site_label_A
    _geom_hbond_site_symmetry_A
    _geom_hbond_distance_DH
    _geom_hbond_distance_HA
    _geom_hbond_distance_DA
    _geom_hbond_angle_DHA
    O2 H2O O5 1_545 0.82 2.02 2.742(3) 146.7
    O3 H3O O2 2_655 0.82 2.14 2.942(3) 164.7
    O4 H4O O2 1_565 0.82 2.02 2.824(3) 166.7
    O5 H5O N1 2_656 0.82 1.91 2.723(3) 169.6
