# Supplementary material for: N-[4-(β-d-Allopyranos­yloxy)benzyl­idene]methyl­amine
Source: Acta Crystallogr Sect E Struct Rep Online. 2009 Jan 10;65(Pt 2):o290. doi: 10.1107/S1600536809000944 (PMC2968321; doi:10.1107/S1600536809000944)
Supplement: Supplementary file 2 [file e-65-0o290-Isup2.hkl]

# 
# h,k,l, Fc-squared, Fo-squared, sigma(Fo-squared) and status flag 
# 
data_I
_shelx_title ' LVSM in p21' 
_shelx_refln_list_code          4 
_shelx_F_calc_maximum       59.91 
_exptl_crystal_F_000       316.00 
_reflns_d_resolution_high  0.8267 
 
loop_ 
 _symmetry_equiv_pos_as_xyz 
 'x, y, z' 
 '-x, y+1/2, -z' 
 
_cell_length_a     6.7208 
_cell_length_b     7.7506 
_cell_length_c    14.1185 
_cell_angle_alpha  90.000 
_cell_angle_beta   91.459 
_cell_angle_gamma  90.000 
 
_shelx_F_squared_multiplier     1.000 
 
loop_ 
 _refln_index_h 
 _refln_index_k 
 _refln_index_l 
 _refln_F_squared_calc 
 _refln_F_squared_meas 
 _refln_F_squared_sigma 
 _refln_observed_status 
   1   0   0      754.33      614.26      6.38 o 
   2   0   0     2408.50     2257.30     17.15 o 
   3   0   0       56.98       56.10      0.89 o 
   4   0   0        0.13        0.00      0.71 o 
   5   0   0       22.58       19.25      0.80 o 
   6   0   0       87.04       86.97      1.74 o 
   7   0   0        0.10        0.00      1.24 o 
   8   0   0       19.18       20.77      1.19 o 
   1   1   0     1078.54      740.62     10.79 o 
   2   1   0      175.05      161.70      1.67 o 
   3   1   0       10.67       12.17      0.51 o 
   4   1   0      285.33      261.36      2.41 o 
   5   1   0      183.54      163.98      2.14 o 
   6   1   0      404.10      398.43      3.97 o 
   7   1   0       24.65       24.83      1.19 o 
   8   1   0        3.36        2.52      1.50 o 
   1   2   0     1419.22     1293.42     12.90 o 
   2   2   0      452.77      410.49      2.73 o 
   3   2   0      199.83      209.58      2.07 o 
   4   2   0       23.22       21.98      0.82 o 
   5   2   0      116.98      103.68      1.79 o 
   6   2   0       57.27       60.36      1.56 o 
   7   2   0        9.39        7.97      0.91 o 
   1   3   0      279.78      266.10      1.76 o 
   2   3   0      149.62      139.08      1.45 o 
   3   3   0       85.55       77.32      1.26 o 
   4   3   0        4.32        4.54      0.50 o 
   5   3   0      259.79      258.48      2.87 o 
   6   3   0       13.56       15.15      0.94 o 
   7   3   0       28.89       26.24      1.49 o 
   0   4   0      258.18      286.38      1.44 o 
   1   4   0     1123.01     1163.32      4.20 o 
   2   4   0      216.57      219.22      1.97 o 
   3   4   0      104.80       99.51      1.50 o 
   4   4   0       54.19       52.12      1.26 o 
   5   4   0       34.73       33.64      1.23 o 
   6   4   0        7.78        7.52      0.85 o 
   7   4   0        3.69        2.78      1.44 o 
   1   5   0       31.36       28.60      0.78 o 
   2   5   0      322.30      331.91      2.72 o 
   3   5   0       24.85       25.64      0.95 o 
   4   5   0      391.07      395.29      3.49 o 
   5   5   0      254.23      265.59      3.35 o 
   6   5   0        8.49        8.86      0.86 o 
   0   6   0      519.05      511.38      3.61 o 
   1   6   0      301.51      304.14      2.70 o 
   2   6   0      258.64      266.16      2.84 o 
   3   6   0      215.14      210.42      2.53 o 
   4   6   0       24.46       21.53      1.09 o 
   5   6   0       18.65       17.01      1.00 o 
   6   6   0        9.66       12.10      0.99 o 
   1   7   0       19.61       19.47      0.88 o 
   2   7   0        2.88        3.53      0.58 o 
   3   7   0        4.05        5.23      0.68 o 
   4   7   0       15.67       16.77      0.94 o 
   5   7   0       14.57       13.88      1.05 o 
   0   8   0       27.40       27.36      1.11 o 
   1   8   0        1.73        2.31      0.92 o 
   2   8   0        6.57        7.40      0.77 o 
   3   8   0       11.76       11.68      0.88 o 
   4   8   0        2.34        0.00      1.33 o 
   1   9   0       16.32       19.02      1.12 o 
   2   9   0       10.68       11.51      0.96 o 
  -8   0   1       19.32       19.52      1.16 o 
  -7   0   1        1.07        1.34      1.26 o 
  -6   0   1        2.52        2.06      1.24 o 
  -5   0   1       28.51       31.49      0.94 o 
  -4   0   1       19.74       15.84      0.60 o 
  -3   0   1      223.78      248.29      1.66 o 
  -1   0   1     1893.21     1692.43     10.16 o 
   0   0   1        1.18        2.66      0.07 o 
   2   0   1       28.03       32.31      0.53 o 
   3   0   1        1.49        2.62      0.31 o 
   4   0   1       11.67       11.35      0.87 o 
   5   0   1      433.10      453.33      3.23 o 
   6   0   1        0.04        1.07      1.03 o 
   7   0   1        0.06        0.00      1.22 o 
   8   0   1        0.60        0.74      1.42 o 
  -8   1   1        9.11        7.96      1.61 o 
  -7   1   1       88.48       83.55      2.46 o 
  -6   1   1      570.01      561.86      4.19 o 
  -5   1   1       77.06       72.07      1.43 o 
  -4   1   1       63.54       65.40      1.16 o 
  -3   1   1      557.01      535.87      2.84 o 
  -2   1   1      622.04      630.82      9.67 o 
   0   1   1      819.21      744.82      6.42 o 
   1   1   1      338.49      339.89      1.35 o 
   2   1   1      122.51      121.96      1.08 o 
   3   1   1        7.28        7.42      0.45 o 
   4   1   1      660.52      692.22      3.86 o 
   5   1   1      383.21      386.43      3.10 o 
   6   1   1       24.76       22.02      1.15 o 
   7   1   1       43.85       41.01      1.57 o 
   8   1   1        0.45        0.00      1.43 o 
  -7   2   1        6.07        5.20      1.40 o 
  -6   2   1       10.63        7.19      1.45 o 
  -5   2   1        6.91        6.53      0.70 o 
  -4   2   1       45.61       49.87      1.40 o 
  -3   2   1      107.91       96.08      1.28 o 
  -2   2   1      335.01      333.80      1.94 o 
  -1   2   1     1755.24     1521.17     14.17 o 
   0   2   1     2578.24     2368.09     15.46 o 
   1   2   1      712.62      682.27      9.15 o 
   2   2   1      189.10      180.58      1.54 o 
   3   2   1      916.55      946.14      4.05 o 
   4   2   1       13.84       12.89      0.65 o 
   5   2   1      284.90      294.46      3.17 o 
   6   2   1       75.34       74.78      1.76 o 
   7   2   1        4.19        2.88      0.79 o 
  -7   3   1       39.39       32.83      2.40 o 
  -6   3   1       32.92       26.58      1.82 o 
  -5   3   1      105.39       93.42      2.34 o 
  -4   3   1       62.04       61.00      1.27 o 
  -3   3   1      104.14       93.19      1.26 o 
  -2   3   1      112.32       96.18      1.15 o 
  -1   3   1     1361.53     1229.54     15.06 o 
   0   3   1        8.72        8.52      0.34 o 
   1   3   1       54.06       57.29      0.80 o 
   2   3   1      248.26      243.43      1.86 o 
   3   3   1       31.32       30.82      0.82 o 
   4   3   1       80.36       80.67      1.41 o 
   5   3   1      253.71      246.61      2.79 o 
   6   3   1       61.55       60.45      1.60 o 
   7   3   1       18.56       18.66      1.68 o 
  -7   4   1        3.34        3.03      1.35 o 
  -6   4   1       17.70       13.20      1.62 o 
  -5   4   1        7.81        5.91      1.17 o 
  -4   4   1       70.41       69.28      1.38 o 
  -3   4   1       48.96       45.52      1.02 o 
  -2   4   1        0.63        1.63      0.37 o 
  -1   4   1      547.90      548.74      2.95 o 
   0   4   1      141.79      136.17      1.36 o 
   1   4   1      346.84      382.61      2.48 o 
   2   4   1      537.89      564.49      3.29 o 
   3   4   1      204.36      186.85      2.07 o 
   4   4   1      147.32      144.18      2.06 o 
   5   4   1      129.15      119.87      2.00 o 
   6   4   1       20.73       21.45      1.08 o 
   7   4   1        5.48        4.80      1.43 o 
  -6   5   1       70.41       67.93      2.63 o 
  -5   5   1       69.54       65.55      2.32 o 
  -4   5   1      312.05      294.16      2.97 o 
  -3   5   1      270.80      258.59      1.84 o 
  -2   5   1      148.66      154.37      1.83 o 
  -1   5   1       32.13       27.47      0.76 o 
   0   5   1       37.32       36.91      0.85 o 
   1   5   1       66.38       63.48      1.10 o 
   2   5   1      170.89      183.94      2.05 o 
   3   5   1      132.68      132.61      1.85 o 
   4   5   1       25.68       23.85      1.00 o 
   5   5   1       69.00       67.39      1.62 o 
   6   5   1       10.85       11.76      0.99 o 
  -6   6   1       17.58       15.97      1.73 o 
  -5   6   1        7.19        4.19      1.32 o 
  -4   6   1       22.22       20.53      0.98 o 
  -3   6   1      124.58      122.57      2.02 o 
  -2   6   1       84.10       80.01      1.47 o 
  -1   6   1      570.30      580.96      3.84 o 
   0   6   1      164.18      164.90      2.03 o 
   1   6   1      253.26      250.01      2.46 o 
   2   6   1      325.34      323.09      3.02 o 
   3   6   1       55.05       52.21      1.29 o 
   4   6   1       48.01       46.48      1.30 o 
   5   6   1        2.65        1.87      0.62 o 
   6   6   1       13.03       13.18      1.06 o 
  -5   7   1        4.46        1.61      1.39 o 
  -4   7   1        5.01        2.85      1.20 o 
  -3   7   1       12.74       12.94      0.87 o 
  -2   7   1       16.45       17.47      0.92 o 
  -1   7   1        7.44        7.24      0.65 o 
   0   7   1      112.70      115.25      1.79 o 
   1   7   1       31.29       27.79      1.06 o 
   2   7   1       80.60       79.96      1.61 o 
   3   7   1        4.76        5.25      0.60 o 
   4   7   1        3.56        4.89      0.70 o 
   5   7   1        2.47        2.93      0.71 o 
  -4   8   1        6.87        6.05      1.35 o 
  -3   8   1        4.62        4.40      0.72 o 
  -2   8   1        0.10        0.67      0.89 o 
  -1   8   1        1.82        2.15      0.62 o 
   0   8   1       83.68       82.51      1.70 o 
   1   8   1       16.56       15.03      0.82 o 
   2   8   1        1.11        1.32      0.90 o 
   3   8   1       13.25       16.00      0.99 o 
   4   8   1       60.04       67.36      1.92 o 
  -2   9   1       25.01       28.68      1.38 o 
  -1   9   1       17.87       21.35      1.11 o 
   0   9   1       11.54       11.18      0.86 o 
   1   9   1       15.42       20.24      1.06 o 
   2   9   1       12.97       16.28      0.98 o 
  -8   0   2        0.53        1.69      1.29 o 
  -7   0   2      154.74      167.22      2.55 o 
  -6   0   2        3.60        3.40      0.64 o 
  -5   0   2      110.10      114.91      1.62 o 
  -4   0   2      120.23      133.34      1.50 o 
  -3   0   2      147.68      167.95      1.40 o 
  -2   0   2      531.73      531.11      8.01 o 
   0   0   2      362.71      329.99      2.93 o 
   1   0   2     3479.05     2805.90     14.36 o 
   2   0   2      640.74      703.44      9.15 o 
   3   0   2     1379.95     1510.38     16.40 o 
   4   0   2       76.38       85.05      1.41 o 
   5   0   2       82.48       87.39      1.82 o 
   6   0   2       63.40       64.06      1.91 o 
   7   0   2        0.88        1.51      1.17 o 
   8   0   2       10.57       13.00      1.57 o 
  -8   1   2       23.67       24.83      1.34 o 
  -7   1   2        1.67        1.34      1.25 o 
  -6   1   2       73.51       77.48      1.69 o 
  -5   1   2      162.54      164.58      2.03 o 
  -4   1   2      261.79      257.21      2.20 o 
  -3   1   2      574.38      581.98      2.79 o 
  -2   1   2      943.82      869.35     11.27 o 
  -1   1   2     3589.45     2624.97     16.50 o 
   0   1   2       82.96       87.50      0.63 o 
   1   1   2      398.48      410.45      1.60 o 
   2   1   2      302.51      332.19      1.78 o 
   3   1   2       31.48       35.87      0.77 o 
   4   1   2       38.40       38.20      0.89 o 
   5   1   2        6.30        8.53      1.04 o 
   6   1   2       11.47       11.30      0.79 o 
   7   1   2        8.14        5.95      1.42 o 
   8   1   2        3.51        4.20      1.44 o 
  -7   2   2       39.83       36.86      2.07 o 
  -6   2   2       23.26       18.87      1.49 o 
  -5   2   2       69.80       70.75      1.44 o 
  -4   2   2       50.40       54.91      1.11 o 
  -3   2   2      245.54      262.37      2.04 o 
  -2   2   2      232.84      222.80      1.56 o 
  -1   2   2     1648.96     1454.08     14.50 o 
   0   2   2      668.00      666.62      8.61 o 
   1   2   2     1076.28     1072.35     11.84 o 
   2   2   2      680.55      731.07      2.91 o 
   3   2   2     1320.47     1402.48     18.33 o 
   4   2   2     1322.75     1375.15      5.64 o 
   5   2   2      192.58      190.76      2.32 o 
   6   2   2       65.39       62.41      1.62 o 
   7   2   2       26.41       25.49      1.19 o 
  -7   3   2       38.54       38.34      2.14 o 
  -6   3   2       52.28       51.31      2.05 o 
  -5   3   2        8.28        9.11      0.65 o 
  -4   3   2       40.94       38.88      1.00 o 
  -3   3   2       26.72       31.47      0.78 o 
  -2   3   2      863.12      868.15      3.59 o 
  -1   3   2      586.47      531.96      2.46 o 
   0   3   2     1585.12     1592.29     15.95 o 
   1   3   2      291.70      301.37      1.93 o 
   2   3   2      202.53      222.66      1.75 o 
   3   3   2      259.24      284.48      1.66 o 
   4   3   2       19.18       18.82      0.79 o 
   5   3   2       32.39       35.76      1.16 o 
   6   3   2        6.11        6.10      0.77 o 
   7   3   2       48.88       53.93      2.13 o 
  -7   4   2        3.30        2.24      1.36 o 
  -6   4   2       32.88       26.62      1.91 o 
  -5   4   2        1.56        0.02      1.05 o 
  -4   4   2       17.04       13.88      0.78 o 
  -3   4   2       24.60       24.76      0.76 o 
  -2   4   2      237.17      219.66      1.93 o 
  -1   4   2     1074.73     1058.75     16.41 o 
   0   4   2      836.62      898.57      3.67 o 
   1   4   2      581.73      636.08      3.14 o 
   2   4   2      311.49      315.26      2.36 o 
   3   4   2       88.48       98.08      1.47 o 
   4   4   2      404.90      410.06      3.62 o 
   5   4   2       20.78       18.71      0.98 o 
   6   4   2        7.58        6.78      0.82 o 
   7   4   2       16.25       17.73      1.26 o 
  -6   5   2        5.83        2.99      1.42 o 
  -5   5   2      111.74      113.60      2.05 o 
  -4   5   2        7.27        6.53      0.66 o 
  -3   5   2      138.92      128.14      1.32 o 
  -2   5   2      237.17      223.95      2.22 o 
  -1   5   2       97.93       99.62      1.38 o 
   0   5   2       57.99       61.36      1.05 o 
   1   5   2       52.39       55.02      1.05 o 
   2   5   2        4.71        3.37      0.43 o 
   3   5   2       46.48       47.56      1.16 o 
   4   5   2      106.00      109.61      1.89 o 
   5   5   2       14.43       14.23      1.02 o 
   6   5   2        2.50        1.32      1.23 o 
  -6   6   2       19.22       16.40      1.80 o 
  -5   6   2        8.17        8.54      0.75 o 
  -4   6   2       20.08       17.71      0.94 o 
  -3   6   2       40.64       40.71      1.15 o 
  -2   6   2       13.24       11.74      0.70 o 
  -1   6   2       19.43       18.58      0.76 o 
   0   6   2       54.27       55.76      1.17 o 
   1   6   2       87.19       82.74      1.44 o 
   2   6   2      130.16      127.88      1.88 o 
   3   6   2       50.58       50.60      1.26 o 
   4   6   2       33.34       35.19      1.24 o 
   5   6   2        2.86        4.66      0.70 o 
   6   6   2        4.82        6.21      0.82 o 
  -5   7   2        1.79        0.82      1.13 o 
  -4   7   2       17.03       14.24      1.46 o 
  -3   7   2       40.53       40.87      1.35 o 
  -2   7   2       93.78       88.68      1.87 o 
  -1   7   2      280.84      295.14      2.99 o 
   0   7   2        4.59        4.10      0.57 o 
   1   7   2       94.00       98.03      1.80 o 
   2   7   2        5.58        5.34      0.64 o 
   3   7   2        7.28        6.14      0.70 o 
   4   7   2       37.73       41.30      1.50 o 
   5   7   2        7.69        9.34      0.97 o 
  -4   8   2       14.94       17.13      1.45 o 
  -3   8   2        1.32        0.55      1.15 o 
  -2   8   2       33.35       29.73      1.17 o 
  -1   8   2        7.84        6.90      0.70 o 
   0   8   2        9.11       10.15      0.84 o 
   1   8   2        0.56        1.30      0.87 o 
   2   8   2       17.27       17.62      1.03 o 
   3   8   2        6.21        6.00      0.85 o 
   4   8   2       26.69       35.83      1.44 o 
  -2   9   2        8.67        7.96      1.56 o 
  -1   9   2       44.49       48.44      1.61 o 
   0   9   2        2.43        3.48      0.65 o 
   1   9   2        2.25        1.19      1.19 o 
   2   9   2        4.24        2.53      1.28 o 
  -8   0   3        9.92       10.83      1.04 o 
  -7   0   3       46.52       52.83      1.49 o 
  -6   0   3        0.13        1.29      0.95 o 
  -5   0   3        0.54        0.00      0.94 o 
  -4   0   3       86.55       96.78      1.29 o 
  -3   0   3      169.65      177.22      1.47 o 
  -2   0   3      796.93      726.05      9.95 o 
  -1   0   3      149.49      149.12      0.99 o 
   0   0   3        2.41        2.93      0.17 o 
   1   0   3       65.01       69.32      0.65 o 
   2   0   3      208.71      239.44      1.43 o 
   3   0   3      145.41      217.56      1.63 o 
   4   0   3        5.02        5.21      0.76 o 
   5   0   3       48.73       50.32      1.58 o 
   6   0   3       15.94       15.39      1.35 o 
   7   0   3        8.87        7.35      1.42 o 
  -7   1   3       25.87       23.74      1.24 o 
  -6   1   3       24.82       27.62      1.05 o 
  -5   1   3       52.59       54.48      1.23 o 
  -4   1   3      305.59      315.38      2.47 o 
  -3   1   3      647.10      702.12      3.10 o 
  -2   1   3     1717.77     1564.26     15.96 o 
  -1   1   3      675.07      662.04      8.69 o 
   0   1   3      355.87      338.80      1.41 o 
   1   1   3      670.97      709.14      8.84 o 
   2   1   3       23.80       25.68      0.53 o 
   3   1   3      141.15      148.45      1.47 o 
   4   1   3       27.10       28.41      1.08 o 
   5   1   3        1.06        1.81      0.49 o 
   6   1   3       10.43       14.06      1.20 o 
   7   1   3        0.33        0.16      1.19 o 
  -7   2   3       33.45       35.62      1.93 o 
  -6   2   3        0.36        0.00      1.06 o 
  -5   2   3       32.34       30.83      1.00 o 
  -4   2   3       19.45       22.76      0.76 o 
  -3   2   3      139.55      146.11      1.65 o 
  -2   2   3       29.19       28.09      0.63 o 
  -1   2   3     1010.03      932.07     11.76 o 
   0   2   3      462.84      491.28      1.96 o 
   1   2   3     1165.82     1175.36     13.03 o 
   2   2   3      496.79      514.85      2.50 o 
   3   2   3      248.32      262.12      2.14 o 
   4   2   3       99.65      102.39      1.53 o 
   5   2   3       62.22       61.56      1.38 o 
   6   2   3       57.81       61.21      1.90 o 
   7   2   3        6.95        6.92      1.40 o 
  -7   3   3       43.97       48.19      2.21 o 
  -6   3   3       11.39       12.55      1.26 o 
  -5   3   3        2.28        1.76      1.00 o 
  -4   3   3       20.99       22.41      0.81 o 
  -3   3   3        5.72        7.14      0.47 o 
  -2   3   3      740.41      734.66      3.34 o 
  -1   3   3      883.78      900.89     13.19 o 
   0   3   3      608.74      639.29      2.73 o 
   1   3   3     1161.82     1225.51     15.33 o 
   2   3   3      430.92      446.63      2.71 o 
   3   3   3       10.64       12.52      0.42 o 
   4   3   3       84.57       90.78      1.49 o 
   5   3   3       89.97       92.02      1.70 o 
   6   3   3       21.52       18.83      1.58 o 
   7   3   3       36.02       42.25      1.87 o 
  -7   4   3        6.72        3.42      1.46 o 
  -6   4   3       14.80       15.51      1.46 o 
  -5   4   3       12.59       10.12      1.21 o 
  -4   4   3       30.95       30.60      1.00 o 
  -3   4   3       41.97       38.57      0.96 o 
  -2   4   3        0.21        0.00      0.66 o 
  -1   4   3       58.57       57.66      1.02 o 
   0   4   3      414.28      437.03      2.56 o 
   1   4   3      415.19      454.69      2.82 o 
   2   4   3       99.88      100.29      1.38 o 
   3   4   3       60.18       65.41      1.26 o 
   4   4   3       82.81       86.57      1.52 o 
   5   4   3       10.56       10.61      0.77 o 
   6   4   3       17.28       19.79      1.52 o 
   7   4   3       19.60       20.97      1.87 o 
  -6   5   3        2.75        4.16      1.23 o 
  -5   5   3       55.22       52.85      1.51 o 
  -4   5   3       44.69       44.27      1.27 o 
  -3   5   3        7.98        7.89      0.46 o 
  -2   5   3      216.97      214.85      2.21 o 
  -1   5   3      113.77      114.27      1.52 o 
   0   5   3       88.30       89.77      1.31 o 
   1   5   3       51.50       55.87      1.08 o 
   2   5   3      272.40      262.82      2.54 o 
   3   5   3        3.79        1.96      0.88 o 
   4   5   3       33.05       36.93      1.18 o 
   5   5   3       24.83       27.35      1.21 o 
   6   5   3        0.99        0.11      1.15 o 
  -6   6   3        0.24        0.00      1.16 o 
  -5   6   3       22.37       17.83      1.74 o 
  -4   6   3       37.74       33.81      1.68 o 
  -3   6   3       38.83       37.69      1.12 o 
  -2   6   3      145.56      135.96      1.95 o 
  -1   6   3        6.75        7.08      0.58 o 
   0   6   3       30.97       32.12      0.93 o 
   1   6   3       12.19       12.83      0.69 o 
   2   6   3       47.13       47.76      1.19 o 
   3   6   3       42.50       41.30      1.19 o 
   4   6   3       70.26       68.65      1.62 o 
   5   6   3        9.10        9.50      0.80 o 
   6   6   3        1.07        0.00      1.29 o 
  -5   7   3        1.26        1.02      1.14 o 
  -4   7   3       11.72        9.74      0.84 o 
  -3   7   3       50.13       53.07      1.45 o 
  -2   7   3       67.73       64.37      1.52 o 
  -1   7   3       59.68       60.97      1.45 o 
   0   7   3       82.64       76.75      1.55 o 
   1   7   3       16.92       20.48      0.91 o 
   2   7   3       20.29       21.25      0.90 o 
   3   7   3       92.15       93.58      1.91 o 
   4   7   3       10.38        8.81      0.82 o 
   5   7   3       14.69       16.21      1.08 o 
  -4   8   3        5.17        4.41      1.22 o 
  -3   8   3       57.44       55.05      2.16 o 
  -2   8   3       13.08       13.23      0.92 o 
  -1   8   3       11.91       11.75      0.81 o 
   0   8   3        7.87        7.07      0.72 o 
   1   8   3        3.21        5.19      0.72 o 
   2   8   3        3.98        5.25      0.77 o 
   3   8   3      123.95      143.58      2.49 o 
  -1   9   3        7.57        9.32      0.95 o 
   0   9   3       23.58       26.60      1.22 o 
   1   9   3       17.03       18.09      1.05 o 
  -7   0   4        4.43        4.41      0.73 o 
  -6   0   4        0.48        0.00      1.00 o 
  -5   0   4       20.76       21.45      0.82 o 
  -4   0   4        0.79        1.53      0.77 o 
  -3   0   4      262.63      262.75      1.89 o 
  -2   0   4      749.88      757.06     11.00 o 
  -1   0   4       19.25       18.19      0.41 o 
   0   0   4       13.01       11.15      0.25 o 
   1   0   4      214.84      216.58      1.27 o 
   2   0   4      343.30      383.74      1.96 o 
   3   0   4     1043.60     1170.09     15.53 o 
   4   0   4       78.93       83.11      1.47 o 
   5   0   4       48.20       49.38      1.44 o 
   6   0   4       11.41       10.05      1.26 o 
   7   0   4        0.21        0.30      1.13 o 
  -7   1   4        4.77        0.38      1.54 o 
  -6   1   4        8.79        9.17      0.79 o 
  -5   1   4        9.23       10.49      0.64 o 
  -4   1   4      104.89      113.67      1.58 o 
  -3   1   4      159.07      171.50      1.56 o 
  -2   1   4      102.68       86.29      0.98 o 
  -1   1   4      242.45      222.80      1.35 o 
   0   1   4      175.15      178.06      1.15 o 
   1   1   4       14.08       13.82      0.37 o 
   2   1   4       58.96       72.18      0.89 o 
   3   1   4      211.79      225.98      1.78 o 
   4   1   4      267.07      285.85      2.56 o 
   5   1   4       35.16       41.09      1.44 o 
   6   1   4        1.54        0.45      1.10 o 
   7   1   4        3.55        3.89      1.18 o 
  -7   2   4       21.50       22.48      1.18 o 
  -6   2   4       12.61       11.99      1.35 o 
  -5   2   4        0.80        1.97      0.51 o 
  -4   2   4       69.33       74.20      1.28 o 
  -3   2   4        0.50        0.23      0.57 o 
  -2   2   4       13.16       12.09      0.44 o 
  -1   2   4      414.46      379.63      1.99 o 
   0   2   4       64.76       64.04      0.80 o 
   1   2   4      824.75      860.48     11.66 o 
   2   2   4     1182.59     1275.14     16.61 o 
   3   2   4      304.52      340.33      2.44 o 
   4   2   4       69.53       68.76      1.24 o 
   5   2   4       26.01       24.42      0.88 o 
   6   2   4       34.92       36.19      1.60 o 
   7   2   4        0.96        1.61      1.23 o 
  -7   3   4       11.17       14.39      1.38 o 
  -6   3   4        2.80        0.86      1.09 o 
  -5   3   4       63.99       57.74      1.35 o 
  -4   3   4       36.27       33.46      1.01 o 
  -3   3   4      199.74      209.17      1.98 o 
  -2   3   4      316.92      317.08      2.23 o 
  -1   3   4       65.25       65.57      0.94 o 
   0   3   4       70.60       73.64      0.96 o 
   1   3   4       69.94       76.03      0.99 o 
   2   3   4      300.20      327.85      2.24 o 
   3   3   4       85.83       93.37      1.38 o 
   4   3   4       40.97       44.31      1.06 o 
   5   3   4        2.42        2.21      0.59 o 
   6   3   4       11.66       11.30      1.42 o 
   7   3   4       11.34       14.37      1.52 o 
  -7   4   4        0.23        0.09      1.26 o 
  -6   4   4       14.63       14.17      1.44 o 
  -5   4   4       11.77       11.51      1.16 o 
  -4   4   4       33.12       28.49      1.00 o 
  -3   4   4       28.85       29.56      0.86 o 
  -2   4   4      182.38      187.30      1.89 o 
  -1   4   4      126.57      134.00      1.50 o 
   0   4   4       29.98       31.26      0.74 o 
   1   4   4        6.87        7.62      0.47 o 
   2   4   4       80.67       82.18      1.28 o 
   3   4   4       33.00       31.26      0.90 o 
   4   4   4      137.69      144.31      1.95 o 
   5   4   4        7.78        6.72      0.69 o 
   6   4   4       14.20       15.01      1.02 o 
   7   4   4        8.03        8.34      1.52 o 
  -6   5   4        5.25        0.87      1.44 o 
  -5   5   4        8.47        8.86      0.72 o 
  -4   5   4        9.60       10.19      0.70 o 
  -3   5   4       20.18       18.89      0.54 o 
  -2   5   4      139.97      133.75      1.79 o 
  -1   5   4        9.11        9.72      0.57 o 
   0   5   4      100.32      100.78      1.40 o 
   1   5   4       78.48       82.62      1.31 o 
   2   5   4        1.65        2.40      0.46 o 
   3   5   4      203.70      209.19      2.39 o 
   4   5   4       37.53       42.69      1.18 o 
   5   5   4        2.94        2.02      1.04 o 
   6   5   4        0.83        0.70      1.21 o 
  -5   6   4        6.37        4.96      0.73 o 
  -4   6   4        4.92        3.49      1.12 o 
  -3   6   4       81.85       76.45      1.73 o 
  -2   6   4       11.04       10.67      0.71 o 
  -1   6   4        5.29        5.01      0.54 o 
   0   6   4       22.51       20.29      0.82 o 
   1   6   4        5.74        5.75      0.56 o 
   2   6   4        2.72        2.88      0.57 o 
   3   6   4       39.78       41.86      1.23 o 
   4   6   4       37.69       38.37      1.24 o 
   5   6   4        1.87        2.34      0.65 o 
  -5   7   4        0.55        0.19      1.10 o 
  -4   7   4       11.82       10.07      0.88 o 
  -3   7   4       47.92       48.23      1.38 o 
  -2   7   4       42.03       42.31      1.29 o 
  -1   7   4       34.91       33.74      1.11 o 
   0   7   4       26.44       29.89      1.01 o 
   1   7   4       21.67       18.92      0.85 o 
   2   7   4       25.28       25.89      1.05 o 
   3   7   4        2.19        2.65      1.10 o 
   4   7   4        0.93        2.25      0.64 o 
   5   7   4        0.30        0.54      1.18 o 
  -3   8   4       22.84       19.35      1.61 o 
  -2   8   4       35.59       32.55      1.81 o 
  -1   8   4       13.16       13.56      0.86 o 
   0   8   4       11.96       14.38      0.88 o 
   1   8   4        0.77        3.18      0.98 o 
   2   8   4       13.56       16.12      0.98 o 
   3   8   4        5.22        6.16      0.80 o 
  -1   9   4       12.93       11.60      1.43 o 
   0   9   4        9.83       10.87      0.96 o 
   1   9   4        5.51        6.55      0.89 o 
  -7   0   5       18.57       17.61      1.20 o 
  -6   0   5        1.67        2.42      0.58 o 
  -5   0   5        1.05        1.61      0.80 o 
  -4   0   5      229.22      262.59      2.22 o 
  -3   0   5       87.98      100.29      1.22 o 
  -2   0   5       88.60       95.90      1.05 o 
  -1   0   5     1402.54     1298.44     13.60 o 
   0   0   5      412.55      419.61      1.89 o 
   1   0   5      155.48      154.39      1.17 o 
   2   0   5       91.27       93.27      1.06 o 
   3   0   5       72.53       75.51      1.07 o 
   4   0   5      104.89      113.40      1.75 o 
   5   0   5        4.79        3.18      1.06 o 
   6   0   5       16.11       12.99      1.33 o 
   7   0   5        1.87        2.46      1.16 o 
  -7   1   5        4.53        4.12      0.79 o 
  -6   1   5        1.33        0.95      1.02 o 
  -5   1   5        5.03        4.43      0.60 o 
  -4   1   5       16.23       17.89      0.71 o 
  -3   1   5      222.27      239.94      1.95 o 
  -2   1   5      563.15      545.10      2.63 o 
  -1   1   5      253.02      261.16      1.60 o 
   0   1   5      675.69      641.26      2.45 o 
   1   1   5        3.53        4.47      0.28 o 
   2   1   5      390.88      440.44      2.28 o 
   3   1   5       23.44       28.59      0.71 o 
   4   1   5       13.77       10.88      0.97 o 
   5   1   5       63.20       65.08      1.72 o 
   6   1   5       31.62       29.60      1.63 o 
   7   1   5        2.39        1.94      1.26 o 
  -7   2   5        5.68        2.22      1.45 o 
  -6   2   5        5.92        4.06      1.18 o 
  -5   2   5        6.96        9.37      0.67 o 
  -4   2   5       42.88       44.54      1.04 o 
  -3   2   5        2.50        1.95      0.32 o 
  -2   2   5       97.75       95.45      1.18 o 
  -1   2   5      177.63      169.78      1.43 o 
   0   2   5      313.57      307.01      1.86 o 
   1   2   5      297.06      297.58      1.83 o 
   2   2   5      121.17      129.28      1.36 o 
   3   2   5       31.60       32.58      0.80 o 
   4   2   5       30.72       33.63      1.13 o 
   5   2   5       25.42       30.90      1.27 o 
   6   2   5       23.21       21.57      1.50 o 
   7   2   5       15.11       16.81      1.51 o 
  -7   3   5        1.30        0.96      1.21 o 
  -6   3   5       11.91       11.49      1.26 o 
  -5   3   5       18.96       17.79      0.90 o 
  -4   3   5      160.72      167.00      2.08 o 
  -3   3   5      112.63      100.56      1.48 o 
  -2   3   5       81.73       86.00      1.20 o 
  -1   3   5       43.93       48.79      0.84 o 
   0   3   5        3.06        3.21      0.28 o 
   1   3   5       45.72       46.55      0.89 o 
   2   3   5       35.09       32.90      0.79 o 
   3   3   5       12.00       10.16      0.57 o 
   4   3   5        4.45        3.80      0.54 o 
   5   3   5       23.62       20.76      1.39 o 
   6   3   5        3.19        1.69      1.21 o 
   7   3   5        0.25        0.21      1.20 o 
  -7   4   5        1.40        1.20      1.35 o 
  -6   4   5        0.07        0.00      1.11 o 
  -5   4   5        2.29        2.74      0.62 o 
  -4   4   5        8.15        7.33      0.61 o 
  -3   4   5       56.73       51.96      1.14 o 
  -2   4   5        8.44        9.01      0.52 o 
  -1   4   5       84.35       77.66      1.18 o 
   0   4   5        5.45        7.29      0.46 o 
   1   4   5      127.17      126.88      1.50 o 
   2   4   5      275.42      265.99      2.37 o 
   3   4   5      185.92      198.84      2.24 o 
   4   4   5       21.88       18.42      0.87 o 
   5   4   5        3.58        3.19      1.13 o 
   6   4   5        2.96        3.66      1.22 o 
  -6   5   5        3.55        3.75      1.22 o 
  -5   5   5       23.27       19.80      1.04 o 
  -4   5   5       23.44       19.07      0.93 o 
  -3   5   5       87.18       85.52      1.13 o 
  -2   5   5      106.74      106.98      1.67 o 
  -1   5   5        3.45        3.71      0.43 o 
   0   5   5       13.28       14.32      0.64 o 
   1   5   5      112.60      108.51      1.62 o 
   2   5   5       35.95       40.62      1.04 o 
   3   5   5       11.14        9.20      0.68 o 
   4   5   5       36.81       41.00      1.23 o 
   5   5   5       23.47       28.36      1.66 o 
   6   5   5        3.74        5.44      0.75 o 
  -5   6   5       27.07       26.94      1.73 o 
  -4   6   5        1.53        0.48      1.01 o 
  -3   6   5       76.81       75.91      2.03 o 
  -2   6   5       67.38       61.20      1.38 o 
  -1   6   5      115.67      109.51      1.76 o 
   0   6   5       22.69       26.11      0.86 o 
   1   6   5       53.06       49.16      1.15 o 
   2   6   5       10.54       11.79      0.68 o 
   3   6   5       17.55       18.08      0.93 o 
   4   6   5       39.34       36.87      1.27 o 
   5   6   5        6.34        5.06      1.35 o 
  -4   7   5       17.91       15.91      0.99 o 
  -3   7   5       18.63       16.38      0.94 o 
  -2   7   5       12.86       12.11      0.80 o 
  -1   7   5       41.84       36.79      1.20 o 
   0   7   5       41.02       45.20      1.25 o 
   1   7   5        4.67        3.29      0.70 o 
   2   7   5       27.69       23.08      0.99 o 
   3   7   5       43.60       43.63      1.36 o 
   4   7   5       16.98       15.92      1.56 o 
  -3   8   5        3.13        2.88      0.69 o 
  -2   8   5        3.04        3.50      1.12 o 
  -1   8   5       13.35       12.80      0.89 o 
   0   8   5       52.26       56.62      1.48 o 
   1   8   5        7.16        6.19      0.76 o 
   2   8   5       18.97       24.48      1.14 o 
   3   8   5       22.17       24.16      1.20 o 
  -7   0   6       16.92       19.08      1.05 o 
  -6   0   6       33.76       34.42      1.21 o 
  -5   0   6        7.56        8.68      0.67 o 
  -4   0   6        0.07        1.03      0.71 o 
  -3   0   6       16.17       13.71      0.57 o 
  -2   0   6       50.18       45.99      0.79 o 
  -1   0   6       40.90       36.63      0.65 o 
   0   0   6      626.25      586.52      2.55 o 
   1   0   6       15.71       14.31      0.45 o 
   2   0   6      353.20      361.24      2.17 o 
   3   0   6       76.27       87.51      1.21 o 
   4   0   6       64.41       71.52      1.23 o 
   5   0   6        6.30        6.66      0.59 o 
   6   0   6       32.42       30.82      1.52 o 
   7   0   6        9.83       10.16      1.33 o 
  -7   1   6       24.42       26.48      1.28 o 
  -6   1   6        4.34        5.26      0.65 o 
  -5   1   6       79.65       69.66      1.48 o 
  -4   1   6       75.99       76.39      1.31 o 
  -3   1   6       85.15       90.63      1.27 o 
  -2   1   6       19.86       20.80      0.58 o 
  -1   1   6      199.21      208.68      1.56 o 
   0   1   6      879.06      915.55     12.44 o 
   1   1   6      476.03      498.80      2.40 o 
   2   1   6       16.51       19.82      0.59 o 
   3   1   6       15.01       18.74      0.62 o 
   4   1   6       21.73       21.66      1.06 o 
   5   1   6        2.15        3.51      0.95 o 
   6   1   6       16.79       13.14      1.38 o 
   7   1   6        0.45        1.69      1.14 o 
  -7   2   6        6.41        6.92      0.81 o 
  -6   2   6        5.77        4.64      0.74 o 
  -5   2   6       48.03       40.98      1.23 o 
  -4   2   6        5.91        5.75      0.56 o 
  -3   2   6       22.37       25.37      0.75 o 
  -2   2   6       20.08       20.24      0.65 o 
  -1   2   6      280.90      275.05      1.92 o 
   0   2   6      393.26      410.23      2.29 o 
   1   2   6      115.91      125.43      1.28 o 
   2   2   6       97.99      102.59      1.31 o 
   3   2   6       95.59      103.57      1.42 o 
   4   2   6       28.28       33.24      0.96 o 
   5   2   6       33.27       35.36      1.45 o 
   6   2   6       10.95       10.77      1.32 o 
   7   2   6        5.17        5.02      1.34 o 
  -7   3   6        1.64        0.00      1.32 o 
  -6   3   6        8.96        5.66      1.36 o 
  -5   3   6       33.09       28.27      1.08 o 
  -4   3   6       14.82       14.57      0.73 o 
  -3   3   6       39.11       43.01      1.01 o 
  -2   3   6      207.58      195.66      1.89 o 
  -1   3   6       49.27       46.06      0.88 o 
   0   3   6        9.69       11.08      0.47 o 
   1   3   6      224.91      230.32      1.88 o 
   2   3   6        8.46       10.26      0.52 o 
   3   3   6       69.56       75.83      1.29 o 
   4   3   6        5.00        4.82      0.63 o 
   5   3   6       33.16       33.14      1.12 o 
   6   3   6       16.66       16.21      1.51 o 
   7   3   6       10.33       10.08      1.70 o 
  -6   4   6        4.73        2.29      1.29 o 
  -5   4   6       39.81       35.46      1.79 o 
  -4   4   6        3.20        2.39      0.53 o 
  -3   4   6       35.71       34.74      0.98 o 
  -2   4   6      106.07      106.44      1.51 o 
  -1   4   6       44.41       43.07      0.95 o 
   0   4   6       17.02       19.14      0.69 o 
   1   4   6      127.17      130.96      1.60 o 
   2   4   6       13.71       14.86      0.66 o 
   3   4   6       34.52       36.13      1.03 o 
   4   4   6        2.97        2.75      0.96 o 
   5   4   6       38.54       36.71      1.81 o 
   6   4   6        2.42        3.74      0.68 o 
  -6   5   6        9.75       13.41      1.38 o 
  -5   5   6       10.80        8.33      1.34 o 
  -4   5   6       22.31       23.91      1.07 o 
  -3   5   6       30.21       29.17      1.04 o 
  -2   5   6       83.22       77.20      1.45 o 
  -1   5   6       76.86       73.25      1.33 o 
   0   5   6       64.14       61.26      1.20 o 
   1   5   6        8.23        7.81      0.56 o 
   2   5   6       54.34       52.96      1.21 o 
   3   5   6        8.32       10.79      0.78 o 
   4   5   6       47.91       45.95      1.35 o 
   5   5   6        9.81       13.40      0.99 o 
   6   5   6        3.10        2.53      1.27 o 
  -5   6   6        2.45        3.03      1.20 o 
  -4   6   6       33.49       34.43      1.25 o 
  -3   6   6        5.66        6.09      0.77 o 
  -2   6   6       38.98       40.01      1.17 o 
  -1   6   6       11.36        9.17      0.69 o 
   0   6   6      177.87      171.83      2.21 o 
   1   6   6       29.52       27.83      1.01 o 
   2   6   6       24.26       21.52      0.97 o 
   3   6   6        3.01        1.52      1.12 o 
   4   6   6       11.16       12.07      0.84 o 
   5   6   6        5.02        5.86      0.88 o 
  -4   7   6        7.85        4.77      1.44 o 
  -3   7   6       12.72       12.60      0.89 o 
  -2   7   6       52.83       49.07      1.44 o 
  -1   7   6        1.50        2.73      0.57 o 
   0   7   6       80.08       78.36      1.66 o 
   1   7   6       23.37       26.06      1.05 o 
   2   7   6       11.70        9.92      0.73 o 
   3   7   6       10.39       10.69      0.89 o 
   4   7   6        1.71        2.88      0.68 o 
  -3   8   6       14.28       11.92      0.99 o 
  -2   8   6        8.81        9.47      1.34 o 
  -1   8   6        6.57        8.23      0.78 o 
   0   8   6       17.69       18.07      1.04 o 
   1   8   6        4.28        3.98      0.61 o 
   2   8   6       11.48       14.90      1.31 o 
   3   8   6        8.09        7.35      1.33 o 
  -7   0   7        1.00        0.70      1.20 o 
  -6   0   7       48.87       44.40      1.33 o 
  -5   0   7       19.67       17.79      0.86 o 
  -4   0   7       57.95       60.12      1.20 o 
  -3   0   7       12.06       10.90      0.54 o 
  -2   0   7      120.98      134.68      1.39 o 
  -1   0   7      130.53      136.06      1.32 o 
   0   0   7     2421.23     2381.71     21.71 o 
   1   0   7      751.26      746.63      3.26 o 
   2   0   7      231.21      232.51      1.85 o 
   3   0   7      161.50      162.91      1.70 o 
   4   0   7        6.33        7.41      0.58 o 
   5   0   7       57.90       53.09      1.59 o 
   6   0   7       10.13       11.69      1.28 o 
   7   0   7        7.69        7.82      1.51 o 
  -7   1   7        7.28        5.28      1.54 o 
  -6   1   7       41.66       38.31      1.38 o 
  -5   1   7       13.42       10.31      0.80 o 
  -4   1   7       64.33       58.91      1.26 o 
  -3   1   7       61.27       63.48      1.12 o 
  -2   1   7        3.20        1.94      0.31 o 
  -1   1   7       57.24       52.95      0.86 o 
   0   1   7      358.18      403.08      2.25 o 
   1   1   7      535.55      564.51      2.81 o 
   2   1   7      143.14      144.25      1.48 o 
   3   1   7        7.00        8.76      0.51 o 
   4   1   7        3.04        3.66      0.53 o 
   5   1   7       43.43       41.83      1.58 o 
   6   1   7       79.68       80.58      2.14 o 
   7   1   7        7.87        7.31      1.31 o 
  -7   2   7        3.07        3.51      0.90 o 
  -6   2   7       63.84       63.09      1.71 o 
  -5   2   7       24.16       26.52      1.02 o 
  -4   2   7      120.36      111.18      1.70 o 
  -3   2   7       26.26       25.30      0.81 o 
  -2   2   7       25.95       24.87      0.73 o 
  -1   2   7       58.88       55.04      0.95 o 
   0   2   7        8.00       13.17      0.48 o 
   1   2   7       57.22       52.48      0.90 o 
   2   2   7        5.88        6.10      0.44 o 
   3   2   7      210.97      211.89      2.09 o 
   4   2   7       65.36       63.97      1.32 o 
   5   2   7       56.27       50.42      1.78 o 
   6   2   7        2.22        2.51      1.10 o 
   7   2   7        9.20       10.23      1.49 o 
  -7   3   7        0.42        0.16      1.22 o 
  -6   3   7        2.64        2.14      1.12 o 
  -5   3   7        6.80        6.21      0.73 o 
  -4   3   7        6.68        6.74      0.63 o 
  -3   3   7       65.50       60.32      1.28 o 
  -2   3   7       14.28       13.44      0.64 o 
  -1   3   7       16.22       17.64      0.61 o 
   0   3   7      229.05      235.78      1.94 o 
   1   3   7        5.06        6.72      0.41 o 
   2   3   7       81.71       86.20      1.32 o 
   3   3   7       14.74       15.98      0.74 o 
   4   3   7       64.11       64.38      1.82 o 
   5   3   7        3.18        2.87      1.03 o 
   6   3   7        1.14        0.00      1.25 o 
  -6   4   7       12.50        8.74      1.44 o 
  -5   4   7        0.28        1.31      0.96 o 
  -4   4   7       75.16       67.86      1.53 o 
  -3   4   7       34.94       34.59      1.02 o 
  -2   4   7      139.21      129.45      1.80 o 
  -1   4   7       63.42       58.93      1.15 o 
   0   4   7      105.66      102.68      1.46 o 
   1   4   7       98.15      102.01      1.48 o 
   2   4   7       91.00       92.65      1.51 o 
   3   4   7       43.34       43.59      1.10 o 
   4   4   7       22.50       22.58      1.02 o 
   5   4   7       50.19       55.11      1.91 o 
   6   4   7        2.73        2.84      1.18 o 
  -6   5   7       21.27       19.67      1.89 o 
  -5   5   7        2.82        2.37      1.21 o 
  -4   5   7       55.20       49.08      1.43 o 
  -3   5   7       25.29       24.31      1.07 o 
  -2   5   7       46.71       43.91      1.22 o 
  -1   5   7      100.98       99.36      1.69 o 
   0   5   7       44.06       43.39      1.05 o 
   1   5   7       38.39       36.32      1.01 o 
   2   5   7      108.12      103.28      2.08 o 
   3   5   7       88.69       86.48      1.63 o 
   4   5   7       11.31        9.55      1.26 o 
   5   5   7       69.64       66.96      2.38 o 
  -5   6   7        1.89        0.88      1.18 o 
  -4   6   7       15.57       16.67      1.06 o 
  -3   6   7      129.44      126.75      2.24 o 
  -2   6   7       40.33       39.19      1.62 o 
  -1   6   7      100.50       94.22      1.68 o 
   0   6   7       31.04       28.02      1.01 o 
   1   6   7       49.79       46.66      1.23 o 
   2   6   7       49.07       49.64      1.37 o 
   3   6   7       37.59       35.34      1.18 o 
   4   6   7        7.16        5.64      1.30 o 
   5   6   7       42.19       42.90      2.05 o 
  -4   7   7        1.96        2.96      1.15 o 
  -3   7   7        3.55        4.17      0.71 o 
  -2   7   7       12.10       11.54      0.91 o 
  -1   7   7       66.75       61.91      2.07 o 
   0   7   7       47.27       44.72      1.32 o 
   1   7   7       15.64       14.72      1.36 o 
   2   7   7       38.13       38.24      1.71 o 
   3   7   7       21.16       20.99      1.12 o 
   4   7   7        1.17        0.62      1.21 o 
  -2   8   7        2.26        1.99      1.09 o 
  -1   8   7       20.40       19.45      1.70 o 
   0   8   7        6.73        6.76      0.73 o 
   1   8   7        0.53        0.50      1.05 o 
   2   8   7        1.89        1.42      1.13 o 
  -7   0   8        1.90        2.24      0.76 o 
  -6   0   8        2.48        0.00      1.25 o 
  -5   0   8        0.58        0.02      0.95 o 
  -4   0   8       21.71       22.47      0.90 o 
  -3   0   8       50.56       46.31      1.01 o 
  -2   0   8      108.03      117.62      1.40 o 
  -1   0   8     2400.54     2365.25     23.75 o 
   0   0   8       50.26       60.02      1.04 o 
   1   0   8      725.18      731.60      3.35 o 
   2   0   8       17.89       16.40      0.64 o 
   3   0   8      204.80      205.24      2.01 o 
   4   0   8        7.06        6.83      0.95 o 
   5   0   8      121.17      118.16      2.31 o 
   6   0   8        0.57        0.88      1.00 o 
   7   0   8        5.13        4.30      1.37 o 
  -7   1   8       31.86       29.89      1.43 o 
  -6   1   8       60.69       58.85      1.58 o 
  -5   1   8       72.49       75.98      1.58 o 
  -4   1   8       29.49       30.00      0.97 o 
  -3   1   8      287.45      289.48      2.42 o 
  -2   1   8      386.55      382.19      2.54 o 
  -1   1   8      529.62      568.13      3.14 o 
   0   1   8      214.28      215.92      1.82 o 
   1   1   8       42.55       43.14      0.85 o 
   2   1   8       46.28       50.40      0.98 o 
   3   1   8       33.50       35.33      0.90 o 
   4   1   8      195.86      192.01      2.60 o 
   5   1   8       85.35       83.55      2.13 o 
   6   1   8        6.12        6.23      1.24 o 
   7   1   8        5.23        3.84      1.37 o 
  -7   2   8        4.47        4.62      0.88 o 
  -6   2   8       27.88       26.83      1.21 o 
  -5   2   8       19.97       20.51      0.95 o 
  -4   2   8       16.40       17.46      0.84 o 
  -3   2   8       28.82       28.78      0.88 o 
  -2   2   8      255.25      238.00      2.15 o 
  -1   2   8      401.10      402.83      2.61 o 
   0   2   8       98.91       99.28      1.30 o 
   1   2   8       73.98       79.17      1.18 o 
   2   2   8      106.55      110.89      1.47 o 
   3   2   8       11.90       10.70      0.61 o 
   4   2   8       35.37       35.40      1.08 o 
   5   2   8       51.61       42.79      1.75 o 
   6   2   8       19.34       22.05      1.55 o 
  -6   3   8       13.30       13.31      0.95 o 
  -5   3   8       13.61       13.19      0.88 o 
  -4   3   8        3.89        4.54      0.59 o 
  -3   3   8       24.87       25.18      0.90 o 
  -2   3   8      119.54      111.00      1.53 o 
  -1   3   8      196.35      191.02      1.91 o 
   0   3   8        0.25        0.91      0.66 o 
   1   3   8       54.72       56.23      1.08 o 
   2   3   8       79.21       79.80      1.31 o 
   3   3   8       14.59       15.16      0.74 o 
   4   3   8      123.49      128.57      2.36 o 
   5   3   8       31.16       28.06      1.55 o 
   6   3   8       24.26       25.80      1.83 o 
  -6   4   8        5.05        5.39      0.80 o 
  -5   4   8       14.53       15.64      0.95 o 
  -4   4   8       49.05       46.57      1.38 o 
  -3   4   8       31.45       31.45      0.99 o 
  -2   4   8      103.97      101.96      1.61 o 
  -1   4   8       68.05       66.83      1.28 o 
   0   4   8      274.44      268.94      2.38 o 
   1   4   8       82.99       76.95      1.35 o 
   2   4   8       85.63       81.70      1.81 o 
   3   4   8       43.31       43.12      1.18 o 
   4   4   8      144.20      152.06      2.72 o 
   5   4   8        3.87        1.75      1.25 o 
   6   4   8        0.55        3.02      1.13 o 
  -5   5   8      144.96      143.43      3.56 o 
  -4   5   8        0.35        0.46      1.05 o 
  -3   5   8       91.29       85.19      1.79 o 
  -2   5   8       87.34       85.13      1.67 o 
  -1   5   8       62.13       66.19      1.40 o 
   0   5   8        2.22        2.73      0.88 o 
   1   5   8      105.59      102.74      1.74 o 
   2   5   8        8.62        8.47      1.07 o 
   3   5   8      110.43      102.13      2.43 o 
   4   5   8       75.84       81.94      2.27 o 
   5   5   8       11.82       10.19      1.51 o 
  -5   6   8        6.43        4.87      1.47 o 
  -4   6   8       22.99       21.54      1.17 o 
  -3   6   8       32.47       33.36      1.21 o 
  -2   6   8       42.92       41.29      1.84 o 
  -1   6   8      171.16      166.19      2.39 o 
   0   6   8        0.86        1.19      0.91 o 
   1   6   8      127.71      122.30      2.11 o 
   2   6   8       25.90       22.67      1.39 o 
   3   6   8        4.78        4.60      1.18 o 
   4   6   8       38.44       36.26      1.35 o 
  -3   7   8       27.06       28.68      1.24 o 
  -2   7   8       20.45       20.95      1.15 o 
  -1   7   8       28.50       29.03      1.74 o 
   0   7   8        7.17        6.90      0.83 o 
   1   7   8       39.29       39.22      1.41 o 
   2   7   8        8.03        9.37      0.75 o 
   3   7   8       12.81       12.83      0.96 o 
  -1   8   8       10.16        8.22      0.93 o 
   0   8   8       16.72       15.64      1.04 o 
   1   8   8        2.46        2.68      1.07 o 
  -7   0   9       41.17       40.83      1.59 o 
  -6   0   9        3.96        4.58      0.77 o 
  -5   0   9        6.96        7.49      0.69 o 
  -4   0   9       47.87       44.05      1.17 o 
  -3   0   9      260.87      285.55      2.51 o 
  -2   0   9      245.31      236.66      2.16 o 
  -1   0   9       26.26       26.20      0.77 o 
   0   0   9      179.93      198.19      1.84 o 
   1   0   9        4.90        5.45      0.44 o 
   2   0   9        5.87        4.99      0.44 o 
   3   0   9      349.44      340.15      2.75 o 
   4   0   9        2.19        2.02      0.86 o 
   5   0   9        5.59        6.18      1.08 o 
   6   0   9        0.03        0.62      1.01 o 
  -6   1   9        3.29        3.42      0.69 o 
  -5   1   9       29.04       31.37      1.12 o 
  -4   1   9       86.69       86.62      1.58 o 
  -3   1   9       88.76       87.71      1.53 o 
  -2   1   9      100.16      106.33      1.46 o 
  -1   1   9      252.67      270.99      2.18 o 
   0   1   9      135.38      139.97      1.53 o 
   1   1   9       29.95       28.70      0.78 o 
   2   1   9       21.44       21.92      0.74 o 
   3   1   9      310.53      316.64      2.76 o 
   4   1   9       76.02       77.68      1.80 o 
   5   1   9       16.19       17.07      1.28 o 
   6   1   9        8.50        5.76      1.33 o 
  -6   2   9        3.42        2.79      1.31 o 
  -5   2   9        5.92        6.34      0.68 o 
  -4   2   9        8.76        8.68      0.66 o 
  -3   2   9      290.48      296.03      2.68 o 
  -2   2   9       88.27       93.45      1.47 o 
  -1   2   9        3.21        4.18      0.43 o 
   0   2   9        3.06        3.91      0.40 o 
   1   2   9      137.07      127.59      1.57 o 
   2   2   9      209.64      209.50      2.12 o 
   3   2   9      602.96      579.88      3.73 o 
   4   2   9      166.84      156.93      2.67 o 
   5   2   9       89.07       87.80      2.22 o 
   6   2   9        8.02        8.77      1.34 o 
  -6   3   9        0.28        0.00      1.19 o 
  -5   3   9       15.04       15.51      1.02 o 
  -4   3   9        5.97        6.35      0.62 o 
  -3   3   9       16.31       14.58      0.78 o 
  -2   3   9       76.81       75.46      1.38 o 
  -1   3   9       22.51       22.76      0.79 o 
   0   3   9       96.39       99.86      1.48 o 
   1   3   9      105.40      108.38      1.61 o 
   2   3   9       69.52       70.87      1.34 o 
   3   3   9       63.59       68.10      1.45 o 
   4   3   9       74.05       71.23      2.10 o 
   5   3   9       27.47       26.57      1.62 o 
   6   3   9       27.21       26.93      1.74 o 
  -6   4   9       11.09       12.99      1.54 o 
  -5   4   9        2.30        1.99      0.63 o 
  -4   4   9       22.26       23.14      1.54 o 
  -3   4   9        0.69        1.88      0.51 o 
  -2   4   9       57.17       60.21      1.32 o 
  -1   4   9       63.21       64.88      1.35 o 
   0   4   9      299.61      294.10      2.61 o 
   1   4   9      398.85      401.50      3.18 o 
   2   4   9      102.77      106.58      1.67 o 
   3   4   9       11.10       12.00      0.78 o 
   4   4   9      114.01      111.46      2.49 o 
   5   4   9        2.63        2.09      1.15 o 
  -5   5   9       52.07       53.43      1.78 o 
  -4   5   9       41.18       40.75      1.43 o 
  -3   5   9        9.99       11.41      0.81 o 
  -2   5   9       87.71       89.08      1.69 o 
  -1   5   9       37.70       39.53      1.18 o 
   0   5   9       15.54       15.24      0.83 o 
   1   5   9       26.07       26.15      0.93 o 
   2   5   9       11.70       10.38      0.74 o 
   3   5   9       25.73       24.30      1.45 o 
   4   5   9       26.51       25.44      1.67 o 
   5   5   9        0.20        0.00      1.18 o 
  -4   6   9        9.86       10.03      0.98 o 
  -3   6   9        8.68        9.77      1.26 o 
  -2   6   9      103.53       99.06      1.96 o 
  -1   6   9       11.92       13.16      0.83 o 
   0   6   9       67.28       62.92      2.00 o 
   1   6   9       32.56       31.07      1.19 o 
   2   6   9       55.79       54.50      1.98 o 
   3   6   9        5.95        2.78      1.31 o 
   4   6   9       22.09       23.61      1.17 o 
  -3   7   9        7.38        8.85      0.97 o 
  -2   7   9       97.73       99.37      2.97 o 
  -1   7   9       54.98       62.16      1.62 o 
   0   7   9       33.94       35.43      1.26 o 
   1   7   9       21.03       20.25      1.07 o 
   2   7   9        5.77        6.11      1.16 o 
   3   7   9        2.35        1.06      1.29 o 
  -6   0  10        1.25        2.09      1.15 o 
  -5   0  10        5.55        6.33      0.70 o 
  -4   0  10       22.81       22.31      1.05 o 
  -3   0  10      247.40      235.96      2.37 o 
  -2   0  10      106.23      121.63      1.61 o 
  -1   0  10        0.25        1.10      0.56 o 
   0   0  10       14.00       10.62      0.52 o 
   1   0  10       11.71       10.09      0.55 o 
   2   0  10      125.48      124.93      1.65 o 
   3   0  10      226.97      215.08      2.34 o 
   4   0  10       21.82       20.88      0.90 o 
   5   0  10       34.21       34.53      1.78 o 
   6   0  10        0.82        0.50      1.22 o 
  -6   1  10       20.59       23.23      1.16 o 
  -5   1  10       32.55       32.65      1.22 o 
  -4   1  10      142.44      141.33      2.09 o 
  -3   1  10      561.29      574.00      3.93 o 
  -2   1  10      357.03      359.20      2.92 o 
  -1   1  10      138.58      143.40      1.72 o 
   0   1  10       24.99       27.44      0.84 o 
   1   1  10       10.26       12.41      0.60 o 
   2   1  10      277.49      270.26      2.46 o 
   3   1  10       23.41       22.53      0.98 o 
   4   1  10        9.20        9.26      1.09 o 
   5   1  10        0.69        0.00      1.03 o 
   6   1  10        7.66        5.73      1.39 o 
  -6   2  10       14.77       16.62      1.02 o 
  -5   2  10       11.04       10.82      0.88 o 
  -4   2  10        4.25        3.81      0.65 o 
  -3   2  10        7.74        9.19      0.76 o 
  -2   2  10       59.04       64.85      1.27 o 
  -1   2  10       46.14       46.59      1.03 o 
   0   2  10       78.52       82.83      1.31 o 
   1   2  10       79.99       70.08      1.27 o 
   2   2  10      395.08      392.94      3.15 o 
   3   2  10      269.66      265.91      2.77 o 
   4   2  10      195.46      194.52      3.15 o 
   5   2  10       31.52       32.71      1.63 o 
   6   2  10       21.30       21.08      1.69 o 
  -6   3  10        1.52        0.00      1.36 o 
  -5   3  10        2.36        3.30      0.68 o 
  -4   3  10       16.62       17.57      0.93 o 
  -3   3  10       14.35       14.16      0.78 o 
  -2   3  10      195.52      205.15      2.31 o 
  -1   3  10      195.02      194.30      2.12 o 
   0   3  10       39.47       42.09      1.04 o 
   1   3  10      227.69      218.71      2.38 o 
   2   3  10       99.89       94.56      1.57 o 
   3   3  10      121.51      126.32      2.49 o 
   4   3  10       24.40       21.96      1.49 o 
   5   3  10       13.41       15.31      1.47 o 
  -5   4  10        0.09        0.00      1.17 o 
  -4   4  10       13.37       15.22      0.92 o 
  -3   4  10       26.26       26.31      1.08 o 
  -2   4  10      154.97      153.72      2.12 o 
  -1   4  10       98.35       97.72      1.66 o 
   0   4  10      154.15      149.51      2.01 o 
   1   4  10      118.72      121.40      2.30 o 
   2   4  10      256.35      248.09      2.72 o 
   3   4  10       22.72       21.45      1.45 o 
   4   4  10       27.15       28.41      1.65 o 
   5   4  10       12.24       15.17      1.33 o 
  -5   5  10       16.14       13.10      1.91 o 
  -4   5  10       51.59       57.46      1.71 o 
  -3   5  10       31.06       30.16      1.21 o 
  -2   5  10       81.20       83.16      1.71 o 
  -1   5  10       10.50        8.70      0.71 o 
   0   5  10        4.60        2.11      1.04 o 
   1   5  10       30.67       29.74      1.07 o 
   2   5  10       56.90       52.86      1.40 o 
   3   5  10       16.85       17.66      1.44 o 
   4   5  10        5.47        6.14      1.20 o 
  -4   6  10       10.54       10.91      1.52 o 
  -3   6  10       14.98       15.75      1.53 o 
  -2   6  10        7.41        9.29      0.79 o 
  -1   6  10       27.56       30.15      1.18 o 
   0   6  10       13.73       15.27      1.25 o 
   1   6  10        5.05        4.37      0.62 o 
   2   6  10        0.76        0.11      1.11 o 
   3   6  10       24.67       30.42      1.73 o 
  -2   7  10       50.78       52.72      2.35 o 
  -1   7  10       50.26       52.27      1.72 o 
   0   7  10       49.60       54.50      1.63 o 
   1   7  10       10.34       13.07      0.96 o 
   2   7  10        3.97        2.78      1.29 o 
  -6   0  11        1.77        1.68      0.80 o 
  -5   0  11        0.56        0.32      1.03 o 
  -4   0  11       64.89       68.45      1.50 o 
  -3   0  11       61.60       67.23      1.45 o 
  -2   0  11       33.09       32.93      1.01 o 
  -1   0  11        0.72        0.59      0.71 o 
   0   0  11       64.26       63.57      1.22 o 
   1   0  11       29.94       31.16      0.95 o 
   2   0  11       14.98       14.19      0.75 o 
   3   0  11      158.82      159.93      2.13 o 
   4   0  11       11.67       11.68      1.19 o 
   5   0  11       28.05       27.23      1.57 o 
   6   0  11        0.70        0.50      1.28 o 
  -6   1  11        1.75        1.37      1.20 o 
  -5   1  11       34.35       38.10      1.33 o 
  -4   1  11      139.39      152.17      2.29 o 
  -3   1  11      138.92      150.73      2.14 o 
  -2   1  11        0.76        0.00      0.87 o 
  -1   1  11       95.97       96.69      1.49 o 
   0   1  11       77.08       78.16      1.38 o 
   1   1  11        3.11        4.37      0.51 o 
   2   1  11      130.84      125.65      1.80 o 
   3   1  11      143.45      144.07      2.05 o 
   4   1  11       28.65       28.99      1.56 o 
   5   1  11        6.41        5.48      1.27 o 
   6   1  11        3.30        1.83      1.46 o 
  -6   2  11        4.88        8.24      0.86 o 
  -5   2  11        9.93        9.93      0.93 o 
  -4   2  11      113.10      113.21      2.05 o 
  -3   2  11      158.72      166.78      2.32 o 
  -2   2  11        6.42        6.47      0.60 o 
  -1   2  11       20.75       21.10      0.83 o 
   0   2  11       39.18       32.86      0.98 o 
   1   2  11       43.67       43.88      1.12 o 
   2   2  11      350.34      328.86      3.68 o 
   3   2  11       54.32       54.02      1.38 o 
   4   2  11      135.33      128.35      2.65 o 
   5   2  11       45.48       44.07      1.97 o 
  -5   3  11        4.43        3.06      1.35 o 
  -4   3  11        4.80        5.36      0.74 o 
  -3   3  11       45.42       46.93      1.36 o 
  -2   3  11      275.91      275.24      2.80 o 
  -1   3  11        9.11        8.93      0.76 o 
   0   3  11      223.25      213.79      2.37 o 
   1   3  11       34.43       36.02      1.06 o 
   2   3  11      144.27      145.97      2.09 o 
   3   3  11       92.40       90.65      2.22 o 
   4   3  11       25.49       25.20      1.48 o 
   5   3  11        3.41        3.21      1.18 o 
  -5   4  11        2.95        3.04      1.32 o 
  -4   4  11       35.13       37.20      1.91 o 
  -3   4  11        8.44        8.35      0.80 o 
  -2   4  11        6.68        6.19      0.68 o 
  -1   4  11       80.58       86.56      1.66 o 
   0   4  11       13.63       12.04      0.82 o 
   1   4  11      108.34      107.51      1.88 o 
   2   4  11       31.60       31.68      1.10 o 
   3   4  11       16.99       14.93      1.35 o 
   4   4  11        5.79        7.24      1.15 o 
   5   4  11       34.57       41.78      1.81 o 
  -4   5  11       33.93       40.39      1.50 o 
  -3   5  11        1.86        1.82      0.63 o 
  -2   5  11        8.40        9.36      0.80 o 
  -1   5  11        1.65        2.61      0.94 o 
   0   5  11        8.48        8.01      0.66 o 
   1   5  11       24.75       25.27      1.14 o 
   2   5  11       21.72       20.36      1.57 o 
   3   5  11       48.23       48.94      1.51 o 
   4   5  11       23.95       26.62      1.61 o 
  -3   6  11       14.29       13.33      1.01 o 
  -2   6  11        3.00        2.57      1.17 o 
  -1   6  11       10.40        9.19      1.36 o 
   0   6  11        0.36        0.00      1.09 o 
   1   6  11        2.76        2.02      1.17 o 
   2   6  11       12.01       10.62      1.46 o 
   3   6  11        9.26        9.45      1.30 o 
  -1   7  11       41.14       40.01      1.52 o 
   0   7  11       34.83       41.32      1.41 o 
   1   7  11       28.94       31.24      1.40 o 
  -5   0  12        0.00        0.00      1.08 o 
  -4   0  12      104.07      118.28      2.08 o 
  -3   0  12        0.00        0.55      0.86 o 
  -2   0  12        0.00        0.00      0.80 o 
  -1   0  12        5.08        4.97      0.51 o 
   0   0  12        2.31        1.51      0.78 o 
   1   0  12       28.12       24.69      0.92 o 
   2   0  12       36.70       36.92      1.10 o 
   3   0  12        7.13        7.54      0.62 o 
   4   0  12        0.03        0.00      1.06 o 
   5   0  12        2.48        2.20      0.65 o 
  -5   1  12        5.29        3.98      0.75 o 
  -4   1  12       11.92       11.40      0.92 o 
  -3   1  12       17.09       18.51      0.88 o 
  -2   1  12       14.01       17.95      0.83 o 
  -1   1  12        7.84        6.62      0.57 o 
   0   1  12       45.83       41.52      1.10 o 
   1   1  12      191.26      185.64      2.27 o 
   2   1  12      353.43      337.77      3.13 o 
   3   1  12      137.58      133.92      2.56 o 
   4   1  12        6.27        5.98      0.72 o 
   5   1  12        0.53        1.24      1.07 o 
  -5   2  12        8.59        8.05      0.94 o 
  -4   2  12       43.34       45.43      1.37 o 
  -3   2  12       65.08       69.50      1.57 o 
  -2   2  12       27.40       30.55      1.05 o 
  -1   2  12        2.82        0.92      0.91 o 
   0   2  12        5.30        5.98      0.62 o 
   1   2  12       78.59       73.85      1.47 o 
   2   2  12      131.52      128.80      2.02 o 
   3   2  12       35.09       32.82      1.15 o 
   4   2  12       13.42       13.66      1.28 o 
   5   2  12       23.59       23.70      1.64 o 
  -5   3  12       22.20       22.10      1.37 o 
  -4   3  12       68.12       73.23      1.77 o 
  -3   3  12       60.19       60.47      1.52 o 
  -2   3  12       69.87       69.90      1.62 o 
  -1   3  12       89.95       83.33      1.74 o 
   0   3  12       60.51       54.88      1.32 o 
   1   3  12      334.45      317.82      3.15 o 
   2   3  12       24.45       25.46      1.03 o 
   3   3  12        5.86        4.67      1.19 o 
   4   3  12        8.50        7.90      0.87 o 
   5   3  12        0.30        0.13      1.11 o 
  -4   4  12        7.56        9.41      0.93 o 
  -3   4  12       52.52       53.09      1.52 o 
  -2   4  12       23.47       22.10      1.44 o 
  -1   4  12       26.31       26.90      1.03 o 
   0   4  12        0.86        1.06      0.85 o 
   1   4  12       14.71       15.92      0.91 o 
   2   4  12        4.35        5.40      0.61 o 
   3   4  12       47.94       48.83      2.00 o 
   4   4  12       15.20       18.00      1.51 o 
  -3   5  12        1.91        2.83      0.97 o 
  -2   5  12        7.86        6.83      1.26 o 
  -1   5  12        9.42       10.52      0.78 o 
   0   5  12        5.68        5.98      0.61 o 
   1   5  12       78.45       73.28      2.29 o 
   2   5  12        6.41        2.89      1.33 o 
   3   5  12       13.75       15.21      1.48 o 
  -2   6  12        9.02        7.21      1.35 o 
  -1   6  12        1.07        0.33      1.15 o 
   0   6  12        1.23        0.00      1.11 o 
   1   6  12       15.20       14.67      1.06 o 
   2   6  12        1.63        0.22      1.25 o 
  -5   0  13        0.01        0.00      1.17 o 
  -4   0  13      140.35      153.45      2.47 o 
  -3   0  13        2.50        2.80      0.61 o 
  -2   0  13        4.00        3.70      0.60 o 
  -1   0  13        8.85        8.71      0.64 o 
   0   0  13       35.04       27.89      1.00 o 
   1   0  13        6.41        6.84      0.66 o 
   2   0  13        2.94        3.35      0.58 o 
   3   0  13       11.39       11.63      0.80 o 
   4   0  13        0.00        0.44      0.62 o 
   5   0  13        9.21        9.46      1.31 o 
  -5   1  13       12.33       11.44      1.05 o 
  -4   1  13       13.80       16.29      1.02 o 
  -3   1  13       14.01       14.72      0.87 o 
  -2   1  13       25.20       26.15      1.08 o 
  -1   1  13        5.50        5.74      0.56 o 
   0   1  13       10.53        9.29      0.66 o 
   1   1  13       47.19       41.05      1.19 o 
   2   1  13       74.33       71.21      1.62 o 
   3   1  13        6.83        6.61      0.73 o 
   4   1  13        7.94        7.37      1.21 o 
   5   1  13        0.27        0.00      1.24 o 
  -5   2  13       61.26       67.10      2.00 o 
  -4   2  13       39.74       43.44      1.47 o 
  -3   2  13        3.04        3.53      0.60 o 
  -2   2  13        9.81        9.91      0.77 o 
  -1   2  13        9.89        9.85      0.73 o 
   0   2  13       38.41       35.01      1.14 o 
   1   2  13        8.27        9.24      0.72 o 
   2   2  13       12.29       11.85      0.82 o 
   3   2  13       27.50       24.60      1.52 o 
   4   2  13        8.22        8.68      1.27 o 
  -4   3  13        5.12        5.38      0.79 o 
  -3   3  13       29.94       29.01      1.24 o 
  -2   3  13        8.03        9.76      0.77 o 
  -1   3  13       58.00       51.78      1.38 o 
   0   3  13       59.94       58.65      1.41 o 
   1   3  13      119.72      121.61      2.08 o 
   2   3  13        1.39        0.88      1.01 o 
   3   3  13       18.07       18.62      1.45 o 
   4   3  13       16.34       16.94      1.50 o 
  -4   4  13        0.36        0.00      1.14 o 
  -3   4  13        4.63        3.92      1.30 o 
  -2   4  13       13.00       13.28      0.94 o 
  -1   4  13       53.29       55.36      2.00 o 
   0   4  13       10.71       10.19      0.77 o 
   1   4  13       20.94       21.36      1.06 o 
   2   4  13        6.57        5.69      1.22 o 
   3   4  13        2.93        3.21      1.09 o 
  -3   5  13       19.82       20.72      1.21 o 
  -2   5  13        1.18        0.98      1.14 o 
  -1   5  13        4.51        5.95      0.69 o 
   0   5  13       18.90       21.40      1.04 o 
   1   5  13       68.88       68.23      1.78 o 
   2   5  13        7.08        6.99      0.80 o 
   0   6  13       22.75       23.07      1.21 o 
  -4   0  14        6.65        6.67      0.84 o 
  -3   0  14        0.37        1.35      1.04 o 
  -2   0  14       12.80       12.02      0.79 o 
  -1   0  14       12.60       12.79      0.82 o 
   0   0  14        3.07        3.21      0.61 o 
   1   0  14       11.35        8.69      0.68 o 
   2   0  14        2.07        1.44      0.93 o 
   3   0  14       27.37       27.28      1.16 o 
   4   0  14        5.31        5.77      1.23 o 
  -4   1  14        6.46        9.79      0.79 o 
  -3   1  14        7.82        9.08      0.80 o 
  -2   1  14       21.54       20.69      1.05 o 
  -1   1  14        1.91        0.86      0.98 o 
   0   1  14       48.21       41.93      1.26 o 
   1   1  14        7.97       11.07      0.78 o 
   2   1  14       17.11       19.55      1.27 o 
   3   1  14        0.55        1.00      0.99 o 
   4   1  14        0.45        1.00      1.06 o 
  -4   2  14        5.35        5.22      0.78 o 
  -3   2  14        7.83        8.52      0.76 o 
  -2   2  14        1.84        1.84      0.90 o 
  -1   2  14       14.85       14.47      0.81 o 
   0   2  14       18.82       16.32      0.86 o 
   1   2  14       38.19       38.70      1.20 o 
   2   2  14        1.38        0.70      1.06 o 
   3   2  14        0.91        0.00      1.04 o 
   4   2  14        2.31        0.66      1.26 o 
  -3   3  14        4.87        5.63      0.76 o 
  -2   3  14        4.28        4.18      0.63 o 
  -1   3  14        2.23        1.25      0.97 o 
   0   3  14       24.07       22.63      1.02 o 
   1   3  14        3.35        3.71      1.01 o 
   2   3  14       16.09       11.62      1.46 o 
   3   3  14        4.56        2.16      1.29 o 
  -3   4  14       11.85       12.10      1.45 o 
  -2   4  14        7.53        8.09      0.78 o 
  -1   4  14        0.80        0.00      1.10 o 
   0   4  14       74.31       68.35      1.83 o 
   1   4  14       13.70       14.42      1.28 o 
   2   4  14        0.76        0.00      1.12 o 
  -1   5  14        5.01        4.90      0.74 o 
   0   5  14       13.47       15.61      1.06 o 
   1   5  14       22.06       19.26      1.13 o 
  -4   0  15        4.45        5.72      0.81 o 
  -3   0  15        3.10        4.17      0.66 o 
  -2   0  15       18.40       19.64      1.09 o 
  -1   0  15       36.36       27.76      1.15 o 
   0   0  15        1.00        0.34      1.02 o 
   1   0  15        7.82        7.91      0.71 o 
   2   0  15        0.26        0.00      1.17 o 
   3   0  15       13.36       12.70      0.87 o 
  -3   1  15       17.24       21.96      1.12 o 
  -2   1  15       16.41       19.64      1.03 o 
  -1   1  15        3.14        0.99      1.08 o 
   0   1  15       28.94       30.31      1.25 o 
   1   1  15       11.94       12.55      0.91 o 
   2   1  15        9.32        8.95      0.84 o 
   3   1  15        1.11        0.88      1.13 o 
  -3   2  15        0.20        1.09      1.00 o 
  -2   2  15        0.03        0.00      0.97 o 
  -1   2  15       13.16       11.78      0.89 o 
   0   2  15       22.09       19.01      0.98 o 
   1   2  15        8.00        7.60      0.77 o 
   2   2  15        7.89        8.92      0.84 o 
   3   2  15       10.43       11.32      1.42 o 
  -3   3  15        0.74        0.00      1.14 o 
  -2   3  15        6.16        5.78      1.27 o 
  -1   3  15        0.36        1.71      0.95 o 
   0   3  15        3.26        4.42      0.71 o 
   1   3  15       21.01       19.33      1.05 o 
   2   3  15       28.14       28.02      1.81 o 
  -1   4  15        3.62        3.85      1.21 o 
   0   4  15       24.55       24.12      1.16 o 
   1   4  15       16.04       19.06      1.07 o 
  -2   0  16       20.28       23.69      1.17 o 
  -1   0  16        3.53        1.56      1.11 o 
   0   0  16        6.75        4.77      1.28 o 
   1   0  16       12.71       12.67      1.45 o 
   2   0  16       10.89       12.69      1.37 o 
  -2   1  16       12.44       12.96      0.91 o 
  -1   1  16        7.37        7.45      0.79 o 
   0   1  16        3.50        3.50      1.06 o 
   1   1  16        1.06        0.92      1.00 o 
   2   1  16        2.00        2.62      1.09 o 
  -2   2  16        2.43        3.23      0.67 o 
  -1   2  16       13.48       12.86      0.91 o 
   0   2  16        1.81        1.62      1.02 o 
   1   2  16        3.71        5.96      0.75 o 
   2   2  16        3.25        3.22      0.71 o 
  -1   3  16        1.65        0.00      1.27 o 
   0   3  16        5.20        3.47      1.36 o 
   0   0  17       15.60       13.37      0.90 o 
                                                 
